# Supplementary material for: Integrated genetic analysis reveals synaptic m6A enrichment in high-risk autism genes
Source: Front Mol Neurosci. 2026 Mar 20;19:1767983. doi: 10.3389/fnmol.2026.1767983 (PMC13047897; doi:10.3389/fnmol.2026.1767983)
Supplement: Supplementary file 1 [file Table_1.XLSX]

## Sheet: Sheet1
Summary of the role of m6A players in neurological processes. Experimental evidence demonstrates the overlap between m6A machinery and neurodevelopment and functions.
Role	m6A components	Function in Neurological Processes	Experimental evidence	References
Writers	METTL3	Cortical neurogenesis and development	METTL3 conditional knock-out mice showed severe defects in neurodevelopment by altered translation of crucial genes in cortical radial glia and intermediate progenitors. METTL3 KD showed reduced differentiation of RGCs and delayed NPC cell-cycle progression	(Yoon et al., 2017; K. Du et al., 2021)
		Regulation of hippocampal neuron apoptosis	METTL3 suppresses autism-like behaviours and hippocampal neuron apoptosis by regulating MALAT1/SFRP2/Wnt/β-catenin signalling in mouse models of autism.	(Bostrom et al., 2015)
	METTL14	Cortical neurogenesis	METTL14 knock-out in the embryonic mouse brain showed a prolonged cell cycle of RGCs and extended cortical neurogenesis in postnatal stages.	(Yoon et al., 2017)
		Striatal function and learning	Deletion of METTL14 in the striatum of adult mice results in increased neuronal excitability and impairment in striatal-mediated behaviours. Downregulation of striatal mRNAs encoding neurons and synapse-specific proteins is also observed.	(Koranda et al., 2018)
		Axon regeneration	Deletion of METTL14 or YTHDF1 attenuates injury-induced protein translation and axonal regeneration of Dorsal Root Ganglion (DRG) neurons in adult mice.	(Weng et al., 2018)
	WTAP	Regulation of cerebellar Purkinje cells	Purkinjee cell specific-WTAP knock-out mice showed early-onset ataxia along with cerebellar atrophy. WTAP depletion also caused decreased expression of METTL3/14 and reduced m6A methylation in Purkinje cells.	(Yang et al., 2022)
		Tissue differentiation and embryo development	Knockdown of WTAP in Zebrafish embryos caused defects in tissue differentiation and triggered apoptosis. WTAP knock-out mice embryos showed proliferative defects.	(Ping et al., 2014)
	METTL5	Translation, Myelination	Biallelic mutations in METTL5 caused ID and Microcephaly in humans. Mettl5 knock-out mice exhibited decreased neuronal myelination, impaired learning and memory.	(Richard et al., 2019; Wang et al., 2022)
Erasers	FTO	Adult neurogenesis	FTO knock-out mice showed decreased brain size. Loss of FTO reduces proliferation and neuronal differentiation in adult neural stem cells leading to impaired neurogenesis.	(Li et al., 2017)
		Neuroprotection	Overexpression of FTO decreased the post-stroke gray and white matter damage, improved motor function recovery, cognition, and depression-like behavior in middle cerebral artery occlusion-induced mice.	(Chokkalla et al., 2023)
	ALKBH5	Neurogenesis	Expression of ALKBH5 is increased during the embryonic stage and decreases gradually as the brain develops, indicating its role in the spatiotemporal regulation of neurodevelopment.	(T. Du et al., 2020)
Readers	YTHDF1	Axon guidance	YTHDF1-mediated translatioof Robo3.1 mRNA regulates pre-crossing axon guidance in the spinal cord. Dorsal commissural neurons derived from YTHDF1 conditional knock-out mice showed defects in axon guidance.	(Zhuang et al., 2019)
	YTHDF2	Cortical neurogenesis	Ythdf2-deficient NSCs display diminished proliferation, differentiation and reduced cortical thickness.	(Li et al., 2018)
	YTHDC1	Neuron survival	YTHDC1 knockdown exacerbated ischemic brain injury in transient focal cerebral ischemia-induced rats, and its overexpression showed protective effects.	(Z. Zhang et al., 2020)
	FMRP	Neural differentiation	Promotes the nuclear export of mRNAs involved in neural differentiation in an m6A-dependent manner. Fmr1 KO mice exhibited delayed cell cycle progression and neural differentiation.	(Edens et al., 2019)
		Neuronal apoptosis	Fmr1 mutant strains of 10-day-old mice showed decreased apoptosis in the hippocampus, neocortex, and amygdala, impaired cytochrome C & pro-caspase 3 release. Impaired PCD is due to increased expression of Bcl-XL, causing abnormal retention of transiently developed neurons in Fmr1-mutant mice.	(Cheng et al., 2013)
		Synaptic plasticity	Fmr1 KO mice showed impairments in NMDAR-dependent synaptic plasticity in the dentate gyrus of the hippocampus, which may lead to impaired learning and memory processes. Fmr1 KO mice exhibited altered postsynaptic protein composition like PSD-95, CaMKIIA and AMPA receptor subunits in cerebral cortex.	(Bostrom et al., 2015; Muddahetty et al., 2007)
