# Supplementary material for: Integrated genetic analysis reveals synaptic m6A enrichment in high-risk autism genes
Source: Front Mol Neurosci. 2026 Mar 20;19:1767983. doi: 10.3389/fnmol.2026.1767983 (PMC13047897; doi:10.3389/fnmol.2026.1767983)
Supplement: Supplementary file 2 [file Table_2.XLSX]

## Sheet: PCW 11 m6A peak list
WASH7P
MIR1302-10
RP11-34P13.7
RP11-34P13.8
CICP27
AP006222.2
RP4-669L17.10
CICP7
RP5-857K21.4
CICP3
RP11-206L10.1
LINC01128
RP11-54O7.1
RP11-54O7.3
SAMD11
KLHL17
HES4
AGRN
RP11-54O7.14
C1orf159
SDF4
B3GALT6
UBE2J2
RP5-902P8.10
ACAP3
CPSF3L
GLTPD1
TAS1R3
DVL1
MXRA8
AURKAIP1
CCNL2
RP4-758J18.2
MRPL20
ANKRD65
RP4-758J18.7
TMEM88B
VWA1
TMEM240
C1orf233
RP11-345P4.9
MIB2
SLC35E2B
RP1-283E3.8
SLC35E2
GNB1
RP1-140A9.1
PRKCZ
C1orf86
SKI
MORN1
RP4-740C4.6
PLCH2
RP3-395M20.12
LINC00982
PRDM16
MEGF6
TP73
TP73-AS1
LRRC47
RP1-286D6.5
C1orf174
AJAP1
KCNAB2
NPHP4
CHD5
GPR153
PLEKHG5
ZBTB48
KLHL21
PHF13
THAP3
DNAJC11
CAMTA1
SLC45A1
RERE
SPSB1
SLC25A33
CLSTN1
KIF1B
PEX14
CASZ1
RP4-734G22.3
UBIAD1
PTCHD2
FBXO2
FBXO44
MAD2L2
DRAXIN
MTHFR
KIAA2013
PLOD1
MIIP
KAZN
TMEM51-AS1
EFHD2
PLEKHM2
AL121992.1
RP11-169K16.9
SPEN
ZBTB17
RSG1
FBXO42
NECAP2
CROCCP3
U1
FAM231B
CROCCP2
MST1P2
ESPNP
CROCCP4
CROCC
RCC2
ARHGEF10L
IGSF21
RP13-279N23.2
IFFO2
PQLC2
MINOS1-NBL1
NBL1
OTUD3
UBXN10
CAMK2N1
MUL1
FAM43B
PINK1
PINK1-AS
EIF4G3
AL031005.1
HS6ST1P1
RAP1GAP
WNT4
EPHB2
KDM1A
HNRNPR
E2F2
TCEB3
PITHD1
RP11-4M23.2
STPG1
CLIC4
RP3-465N24.5
TMEM57
MAN1C1
SEPN1
MTFR1L
AL020996.1
STMN1
EXTL1
PDIK1L
FAM110D
ZNF593
RP11-96L14.7
AIM1L
DHDDS
HMGN2
ARID1A
ZDHHC18
GPN2
GPATCH3
NUDC
TRNP1
AHDC1
ATPIF1
SESN2
MED18
GMEB1
SRSF4
SDC3
NKAIN1
SERINC2
BAI2
PTP4A2
KHDRBS1
KPNA6
RP4-622L5.2
TXLNA
CCDC28B
TMEM234
FAM167B
MARCKSL1
BSDC1
RP1-27O5.3
ZBTB8B
FNDC5
RNF19B
ZNF362
AL513327.1
PHC2
ZSCAN20
SMIM12
DLGAP3
SFPQ
ZMYM4
KIAA0319L
NCDN
RP4-728D4.2
C1orf216
AGO4
TRAPPC3
MAP7D1
THRAP3
SH3D21
EVA1B
STK40
LSM10
GRIK3
SNIP1
DNALI1
RSPO1
EPHA10
MANEAL
YRDC
C1orf122
UTP11L
POU3F1
MACF1
KIAA0754
OXCT2P1
HEYL
HPCAL4
OXCT2
MYCL
RP1-39G22.7
COL9A2
RIMS3
CITED4
FOXO6
HIVEP3
YBX1
LEPRE1
CCDC23
SLC2A1
PTPRF
ST3GAL3
B4GALT2
RNF220
BTBD19
ZSWIM5
NASP
MAST2
LRRC41
DMBX1
EFCAB14
TAL1
DMRTA2
CDKN2C
NRD1
RAB3B
SCP2
C1orf123
LRP8
TMEM59
SSBP3
MROH7
PARS2
DHCR24
PCSK9
USP24
PPAP2B
JUN
NFIA
RP11-430G17.3
INADL
USP1
DOCK7
RP11-230B22.1
FOXD3
ITGB3BP
ROR1
CACHD1
RAVER2
DNAJC6
PDE4B
WDR78
MIER1
SERBP1
WLS
ANKRD13C
NEGR1
RP11-510C10.3
AK5
USP33
NEXN-AS1
LPHN2
RP11-475O6.1
PRKACB
SYDE2
BCL10
DDAH1
HS2ST1
LMO4
LRRC8D
EPHX4
BCAR3
RP4-561L24.3
CNN3
TMEM56-RWDD3
RWDD3
MIR137HG
LPPR4
GPR88
RP11-364B6.2
RP11-364B6.1
PRMT6
SLC25A24
RP11-483I13.5
FAM102B
CELSR2
CSF1
KCNA3
LINC01160
FAM212B
KCND3
RP11-88H9.2
CTTNBP2NL
RHOC
RP11-426L16.8
RP3-522D1.1
MAGI3
DCLRE1B
SYT6
TRIM33
NHLH2
MAB21L3
IGSF3
PTGFRN
MAN1A2
ZNF697
NOTCH2
RP11-439A17.7
FAM72B
RP6-206I17.1
FAM72D
SRGAP2B
AL592284.1
LINC00623
RP11-640M9.1
PDE4DIP
NOTCH2NL
RP11-458D21.5
RP11-315I20.1
RBM8A
GNRHR2
PEX11B
PRKAB2
BCL9
RP11-301M17.1
RP11-353N4.6
RP11-277L2.3
RP11-196G18.23
HIST2H4A
HIST2H3C
HIST2H2AA3
HIST2H3A
HIST2H4B
BOLA1
SV2A
OTUD7B
PLEKHO1
MCL1
CERS2
MLLT11
CDC42SE1
SEMA6C
POGZ
CGN
RP11-98D18.3
TCHH
HRNR
LOR
SLC27A3
DENND4B
RAB13
TPM3
ATP8B2
UBE2Q1
CHRNB2
KCNN3
PBXIP1
PYGO2
RP11-307C12.12
ZBTB7B
EFNA4
MUC1
THBS3
MTX1
RUSC1-AS1
RUSC1
ASH1L
ASH1L-AS1
RP11-29H23.4
MSTO1
RP11-29H23.5
GON4L
ARHGEF2
UBQLN4
MEX3A
LMNA
C1orf61
HAPLN2
BCAN
NES
RRNAD1
HDGF
ARHGEF11
ETV3
CADM3
LINC01133
IGSF8
RP11-536C5.7
PEA15
AL121987.1
NHLH1
VANGL2
RP11-544M22.1
PFDN2
TOMM40L
NR1I3
ATF6
NOS1AP
RP11-565P22.6
C1orf226
PBX1
TMCO1
UCK2
FAM78B
POGK
RCSD1
GPR161
ATP1B1
SLC19A2
PRRC2C
DNM3
BRINP2
RASAL2-AS1
RASAL2
C1orf220
C1ORF220
FAM20B
ABL2
HNRNPA1P54
AL160286.1
CEP350
QSOX1
ACBD6
KIAA1614
IER5
CACNA1E
LAMC1
ARPC5
RGS2
UCHL5
TROVE2
ZNF281
CAMSAP2
GPR25
KIF21B
ASCL5
PHLDA3
NAV1
ARL8A
ADORA1
BTG2
ATP2B4
SOX13
PLEKHA6
LRRN2
NFASC
CNTN2
DSTYK
TMCC2
NUAK2
KLHDC8A
RP11-576D8.4
RP11-312O7.2
FAM72A
SRGAP2
MAPKAPK2
YOD1
PFKFB2
PLXNA2
G0S2
KCNH1
RD3
SLC30A1
RP11-61J19.4
NSL1
FLVCR1
VASH2
KCNK2
KCTD3
C1orf115
TAF1A
AIDA
SUSD4
FBXO28
WDR26
CNIH3
ENAH
ACBD3
LIN9
ITPKB
CDC42BPA
TUBB8P10
SNAP47
JMJD4
ARF1
MIR3620
C1orf35
GUK1
GJC2
IBA57
C1orf145
OBSCN
TRIM11
HIST3H2A
RNF187
RHOU
CCSAP
TAF5L
GALNT2
PGBD5
C1orf198
FAM89A
MIR1182
TRIM67
EXOC8
SPRTN
EGLN1
MAP10
MLK4
TARBP1
IRF2BP2
RP4-781K5.2
ARID4B
GNG4
RYR2
CHRM3
FMN2
GREM2
RP11-527D7.1
OPN3
ZBTB18
HNRNPU
KIF26B
RP11-439E19.3
C1orf229
ZNF124
ZNF496
TRIM58
SH3BP5L
ZNF672
ZNF692
DIP2C
LARP4B
IDI1
ADARB2
KLF6
AKR1E2
AKR1C1
NET1
ASB13
FAM208B
FBXO18
ANKRD16
PFKFB3
TAF3
GATA3-AS1
RP11-379F12.4
CELF2
USP6NL
PROSER2
UPF2
CAMK1D
CCDC3
OPTN
PHYH
SEPHS1
BEND7
RP11-214D15.2
RP11-295P9.3
FRMD4A
FAM107B
HSPA14
FAM171A1
C1QL3
VIM-AS1
VIM
PLXDC2
CASC10
SKIDA1
BMI1
PIP4K2A
OTUD1
ARHGAP21
WAC-AS1
WAC
KIAA1462
ZEB1-AS1
ZEB1
RP11-192P3.5
KIF5B
NRP1
PARD3
CREM
CCNY
FZD8
ZNF248
BMS1
RP11-351D16.3
HNRNPF
CXCL12
C10orf10
CTGLF10P
FAM21C
AGAP4
DUSP8P3
GPRIN2
RP11-144G6.4
AGAP10
DUSP8P4
CTGLF11P
FAM21B
DUSP8P2
AGAP9
ZNF488
GDF10
BMS1P5
GLUD1P2
CTGLF12P
ARHGAP22
FAM21D
AGAP8
AGAP7
AGAP6
FAM21A
NUTM2HP
PRKG1
CSTF2T
PHYHIPL
CCDC6
TMEM26
RP11-809M12.1
ARID5B
RTKN2
RP11-436D10.3
ADO
SIRT1
COL13A1
H2AFY2
TYSND1
NPFFR1
PALD1
SGPL1
UNC5B
CDH23
C10orf105
CHST3
SPOCK2
DDIT4
RP11-442H21.2
FAM149B1
PPP3CB
RP11-464F9.21
AGAP5
RP11-464F9.1
DUSP8P5
AC022400.2
FUT11
CHCHD1
ZSWIM8
RP11-574K11.31
NDST2
KAT6B
SAMD8
COMTD1
ZNF503
ZNF503-AS2
KCNMA1
DLG5
POLR3A
ZMIZ1
BEND3P3
NUTM2B
RP11-773D16.1
RP11-182L21.6
NUTM2E
TSPAN14
LDB3
BMPR1A
MMRN2
SNCG
RP11-96C23.10
RP11-96C23.5
AGAP11
RP11-96C23.11
GLUD1
FAM35A
NUTM2A
NUTM2A-AS1
LINC00863
NUTM2D
PTEN
PANK1
RP11-80H5.5
LINC00865
RP11-248C1.3
HECTD2
TNKS2
RP11-402D21.2
FGFBP3
2026-03-05
PIPSL
TBC1D12
PAWRP1
ENTPD1
TM9SF3
RPL13AP5
ARHGAP19-SLIT1
SLIT1
FRAT1
FRAT2
RP11-452K12.4
RRP12
PGAM1
MARVELD1
GOLGA7B
CNNM1
NKX2-3
SLC25A28
WNT8B
PAX2
FAM178A
MRPL43
SEMA4G
LZTS2
PDZD7
LBX1
POLL
FBXW4
MGEA5
HPS6
LDB1
PPRC1
PSD
FBXL15
SUFU
RP11-47A8.5
TRIM8
WBP1L
CNNM2
NT5C2
INA
TAF5
NEURL1
SH3PXD2A
SLK
GSTO1
ITPRIP
SORCS3
PDCD4-AS1
SHOC2
ADRA2A
FAM160B1
ATRNL1
PDZD8
EMX2OS
EMX2
RAB11FIP2
CASC2
CACUL1
NANOS1
EIF3A
GRK5
MCMBP
C10orf85
FGFR2
ATE1
TACC2
HTRA1
GPR26
FAM53B
RP11-12J10.3
FAM175B
RP11-298J20.4
MKI67
MGMT
EBF3
TCERG1L
PPP2R2D
JAKMIP3
RP11-140A10.3
DPYSL4
STK32C
LRRC27
PWWP2B
INPP5A
NKX6-2
TTC40
GPR123
KNDC1
CALY
PAOX
AL360181.1
RP11-108K14.8
MTG1
SPRN
CYP2E1
SYCE1
RP11-304M2.6
CICP23
RIC8A
B4GALNT4
SIGIRR
PTDSS2
RNH1
HRAS
C11orf35
RASSF7
MIR210HG
PHRF1
DEAF1
PDDC1
CEND1
SLC25A22
PIDD
TSPAN4
AP2A2
MUC5B
TOLLIP
TOLLIP-AS1
BRSK2
MOB2
DUSP8
KRTAP5-AS1
KRTAP5-1
KRTAP5-2
MRPL23-AS1
ASCL2
TSPAN32
TSSC4
KCNQ1
KCNQ1OT1
KCNQ1DN
CDKN1C
SLC22A18
TSSC2
RP13-726E6.2
AC090587.5
STIM1
AC090587.4
MIR4687
HBG1
HBG2
FAM160A2
PRKCDBP
APBB1
TRIM3
DNHD1
TAF10
DCHS1
RP11-732A19.6
TUB
ST5
AKIP1
DENND5A
WEE1
CTR9
TEAD1
RASSF10
SPON1
RP11-21L19.1
PSMA1
PDE3B
KCNJ11
KCNC1
MRGPRX3
TMEM86A
PTPN5
RP11-359E10.1
NAV2
DBX1
SLC6A5
ANO5
FIBIN
LGR4
PAX6
RCN1
KIAA1549L
CD59
LMO2
CAPRIN1
ABTB2
SLC1A2
FJX1
TRIM44
PRR5L
C11orf96
TSPAN18
PRDM11
SYT13
CHST1
SLC35C1
MAPK8IP1
RP11-618K13.2
PHF21A
DGKZ
MDK
AMBRA1
LRP4
CELF1
NDUFS3
PTPMT1
KBTBD4
C1QTNF4
RP11-738O11.13
LRRC55
TNKS1BP1
RP11-872D17.4
SSRP1
RTN4RL2
RP11-624G17.3
AP000662.4
ZDHHC5
MED19
ZFP91
ZFP91-CNTF
DTX4
STX3
MS4A4E
CCDC86
TMEM132A
SLC15A3
LRRC10B
SYT7
DAGLA
FADS2
FADS3
RAB3IL1
FTH1
INCENP
AHNAK
EEF1G
MIR3654
TUT1
MTA2
B3GAT3
RP11-831H9.11
C11orf48
C11orf83
HNRNPUL2-BSCL2
BSCL2
HNRNPUL2
TAF6L
RP11-727F15.12
C11orf95
RP11-466C23.4
RCOR2
FLRT1
VEGFB
PPP1R14B
BAD
GPR137
CCDC88B
AP003774.4
NRXN2
SF1
MEN1
EHD1
ATG2A
PPP2R5B
SAC3D1
VPS51
ZNHIT2
FAU
AP003068.23
SLC22A20
CDC42EP2
TIGD3
MALAT1
SCYL1
SSSCA1
FAM89B
EHBP1L1
MAP3K11
PCNXL3
SIPA1
KAT5
RNASEH2C
AP5B1
AP001266.1
CCDC85B
C11orf68
DRAP1
EIF1AD
GAL3ST3
KLC2
CNIH2
YIF1A
TMEM151A
CD248
RIN1
BRMS1
RP11-867G23.8
SLC29A2
RP11-867G23.10
RBM14
SPTBN2
LRFN4
PC
SYT12
KDM2A
ADRBK1
RAD9A
PPP1CA
PTPRCAP
AIP
PITPNM1
UNC93B1
CHKA
SUV420H1
C11orf24
LRP5
IGHMBP2
RP11-554A11.5
MRGPRF
TPCN2
CCND1
FADD
RP11-805J14.5
CTTN
FAM86C1
CTD-2313N18.5
RNF121
NUMA1
RP11-849H4.4
CLPB
STARD10
ATG16L2
RP11-800A3.7
ARHGEF17
FAM168A
RP11-809N8.4
COA4
C2CD3
HNRNPA1P40
PGM2L1
POLD3
RNF169
XRRA1
NEU3
ARRB1
KLHL35
GDPD5
SERPINH1
MAP6
UVRAG
RSF1
USP35
GAB2
TENM4
RP11-802F5.1
FAM181B
RAB30
PCF11
CREBZF
SYTL2
AP000974.1
PICALM
PRSS23
FZD4
GRM5-AS1
GRM5
RP11-358N4.3
RP11-529A4.12
FAT3
PANX1
FUT4
PIWIL4
AMOTL1
RP11-338H14.1
RP11-788M5.3
YAP1
TMEM123
DCUN1D5
GRIA4
MSANTD4
GUCY1A2
RAB39A
C11orf87
FDX1
POU2AF1
SIK2
DIXDC1
TIMM8B
RP11-356J5.12
NCAM1
NCAM1-AS1
ZBTB16
SIK3
PAFAH1B2
BACE1
FXYD6-FXYD2
FXYD6
IL10RA
KMT2A
PHLDB1
BCL9L
H2AFX
ABCG4
RNF26
RP11-334E6.10
C1QTNF5
MFRP
PVRL1
GRIK4
RP11-820L6.1
SCN3B
TBRG1
PKNOX2
AP000708.1
TIRAP
KIRREL3
ARHGAP32
ZBTB44
ADAMTS8
ADAMTS15
SNX19
NTM
OPCML
IGSF9B
ACAD8
GLB1L3
GLB1L2
B3GAT1
RP11-469N6.1
AP003062.1
ABC7-42389800N19.1
IQSEC3
RP11-598F7.4
B4GALNT3
WNK1
ERC1
WNT5B
FBXL14
CACNA1C
CACNA1C-AS1
RP11-986G18.1
FKBP4
TEAD4
RP11-253E3.1
KCNA6
GALNT8
KCNA5
MLF2
PTMS
GPR162
LEPREL2
GNB3
SPSB2
ATN1
PHB2
FOXJ2
FAM66C
FAM86FP
LINC00937
RIMKLB
PHC1
AC091814.3
YBX3
PRR4
PRH1
PRH2
PRB2
RP11-434C1.1
ETV6
DUSP16
CDKN1B
APOLD1
DDX47
RPL13AP20
GPRC5A
GRIN2B
H2AFJ
PTPRO
AEBP2
PDE3A
RP11-424C20.2
ABCC9
CMAS
ST8SIA1
BHLHE41
RP11-860B13.1
KLHL42
FAR2
CAPRIN2
TSPAN11
DENND5B
AMN1
H3F3C
BICD1
KIF21A
AC121334.1
SLC2A13
PDZRN4
PPHLN1
LINC00938
SLC38A1
AMIGO2
RAPGEF3
ASB8
C12orf68
ZNF641
RP11-722P11.4
ADCY6
CACNB3
DDX23
RND1
DDN
RP11-386G11.5
KMT2D
RP11-386G11.10
TUBA1B
TUBA1A
C1QL4
SPATS2
KCNH3
PRPF40B
FMNL3
NCKAP5L
ASIC1
LIMA1
CSRNP2
TFCP2
POU6F1
SCN8A
RP11-923I11.7
RP11-923I11.4
ACVR1B
NR4A1
TENC1
MFSD5
RP11-793H13.11
SMUG1
NFE2
PPP1R1A
ITGA7
GDF11
WIBG
SUOX
IKZF4
PA2G4
RP11-603J24.17
RPL41
ZC3H10
RP11-603J24.5
ESYT1
MYL6B
RP11-603J24.14
SMARCC2
NAB2
NXPH4
R3HDM2
KIF5A
B4GALNT1
OS9
RP11-571M6.7
AGAP2
AGAP2-AS1
TSPAN31
2026-03-09
FAM19A2
MON2
SRGAP1
TBC1D30
LEMD3
HMGA2
RP11-123O10.4
DYRK2
RP11-320P7.2
KCNMB4
ZFC3H1
THAP2
RAB21
TBC1D15
TRHDE-AS1
TRHDE
ATXN7L3B
RP11-56G10.2
KCNC2
CAPS2
PHLDA1
RP11-290L1.3
ZDHHC17
RP1-34H18.1
NAV3
PAWR
PPP1R12A
RP11-84G21.1
TMTC2
C12orf50
POC1B
RP11-734K2.4
BTG1
UBE2N
SOCS2
RP11-887P2.3
PLXNC1
METAP2
NTN4
AMDHD1
CDK17
TMPO-AS1
TMPO
IKBIP
APAF1
ANKS1B
SCYL2
PAH
ASCL1
RP11-490H24.5
CHST11
NUAK1
CKAP4
BTBD11
SSH1
ALKBH2
UNG
ACACB
FOXN4
KCTD10
FAM222A
IFT81
ATP2A2
ANAPC7
CUX2
FAM109A
BRAP
ADAM1A
ERP29
HECTD4
DTX1
CCDC42B
DDX54
AC089999.1
LHX5
RBM19
MED13L
C12orf49
TAOK3
SRRM4
CCDC64
RAB35
PXN
SIRT4
MSI1
RPS27P25
COX6A1
AL021546.6
SRSF9
DYNLL1
UNC119B
ACADS
SPPL3
C12orf43
KDM2B
SETD1B
BCL7A
MLXIP
CLIP1
HIP1R
VPS37B
ABCB9
RP11-197N18.2
ARL6IP4
PITPNM2
C12orf65
CDK2AP1
SETD8
RILPL2
SNRNP35
RILPL1
DNAH10
DNAH10OS
CCDC92
FAM101A
NCOR2
UBC
BRI3BP
TMEM132B
RP11-575F12.2
AC079949.1
TMEM132C
GLT1D1
TMEM132D
FZD10
RIMBP2
STX2
GPR133
SFSWAP
MMP17
ULK1
PUS1
EP400
EP400NL
DDX51
RP13-977J11.2
GALNT9
RP13-895J2.2
RP13-895J2.3
FBRSL1
ANKLE2
GOLGA3
ZMYM5
IL17D
AL161772.1
LATS2
GRK6P1
ZDHHC20-IT1
BASP1P1
LINC00621
NUS1P2
RP11-307N16.6
SPATA13
RP11-309I15.1
AMER2
SHISA2
CDK8
GTF3A
POLR1D
PAN3
UBL3
MEDAG
NBEA
MAB21L1
DCLK1
RFXAP
LHFP
KBTBD6
RGCC
DGKH
CCDC122
TSC22D1
KCTD4
TPT1-AS1
RCN1P2
ZC3H13
ITM2B
FNDC3A
SETDB2
DLEU7
FAM124A
ATP7B
THSD1
PCDH8
PCDH17
LINC00355
KLHL1
ATXN8OS
DACH1
TBC1D4
KCTD12
FBXL3
SLAIN1
MIR3665
POU4F1
SLITRK1
SOX21
SOX21-AS1
ABCC4
DZIP1
DNAJC3-AS1
HS6ST3
RAP2A
STK24
STK24-AS1
ZIC5
ZIC2
EFNB2
ARGLU1
FAM155A
LINC01067
IRS2
COL4A2
CARKD
AL139385.1
ING1
ANKRD10
ARHGEF7-AS2
ARHGEF7
SOX1
LINC00404
LINC01044
ATP11A
MCF2L
MCF2L-AS1
F7
CUL4A
DCUN1D2
TMCO3
RASA3
UPF3A
GRAMD4P3
GRAMD4P4
RNASE10
NDRG2
ARHGEF40
ZNF219
RP11-998D10.7
SALL2
MMP14
REM2
AJUBA
RP11-298I3.5
CDH24
ACIN1
PPP1R3E
BCL2L2
BCL2L2-PABPN1
PABPN1
AL049829.1
SLC22A17
EFS
MYH6
MYH7
ZFHX2
AP1G2
RP11-66N24.3
JPH4
LRRC16B
TM9SF1
CHMP4A
AL136419.6
TINF2
CIDEB
LTB4R2
NYNRIN
KHNYN
NOVA1
FOXG1
C14orf23
PRKD1
STRN3
HECTD1
NPAS3
BAZ1A
RP11-73E17.2
INSM2
RP11-317N8.5
NKX2-1
SLC25A21
SLC25A21-AS1
MIPOL1
FOXA1
SSTR1
CLEC14A
RP11-454K7.1
MDGA2
MGAT2
RP11-649E7.5
DNAAF2
KLHDC2
ARF6
SOS2
RP11-218E20.3
TRIM9
ERO1L
FERMT2
DDHD1
CGRRF1
SAMD4A
GCH1
TBPL2
PELI2
NAA30
DACT1
GPR135
RTN1
PPM1A
SIX4
SLC38A6
PRKCH
RP11-47I22.4
RP11-47I22.3
SNAPC1
PPP2R5E
SGPP1
SYNE2
ZBTB25
ZBTB1
HSPA2
PLEKHG3
SPTB
RAB15
FUT8
TMEM229B
PLEKHH1
ZFP36L1
DCAF5
GALNT16
PLEKHD1
CCDC177
SLC8A3
TTC9
MAP3K9
PCNX
RGS6
RBM25
ACOT2
PNMA1
ELMSAN1
VSX2
ABCD4
SYNDIG1L
YLPM1
RPS6KL1
ZC2HC1C
NEK9
FOS
JDP2
TGFB3
GPATCH2L
VASH1
IRF2BPL
CIPC
ZDHHC22
AC007375.1
TMEM63C
POMT2
TMED8
NRXN3
KCNK10
PTPN21
FOXN3
RP11-33N16.3
TDP1
KCNK13
RPS6KA5
C14orf159
GPR68
CCDC88C
CPSF2
RIN3
CHGA
ITPK1
BTBD7
UNC79
FAM181A
DICER1-AS1
C14orf132
BCL11B
CCDC85C
HHIPL1
RP11-638I2.4
YY1
AL157871.2
SLC25A29
RP11-638I2.6
BEGAIN
MEG3
RP11-123M6.2
RP11-1017G21.5
DYNC1H1
HSP90AA1
WDR20
ZNF839
CINP
TECPR2
ANKRD9
TRAF3
CDC42BPB
TNFAIP2
EIF5
CKB
KLC1
XRCC3
AL049840.1
PPP1R13B
KIF26A
TMEM179
INF2
AKT1
ZBTB42
LINC00638
CEP170B
PLD4
AHNAK2
C14orf79
CDCA4
RP11-44N21.2
JAG2
BRF1
BTBD6
PACS2
TEX22
RP11-521B24.3
CRIP2
C14orf80
TMEM121
RP11-173D3.1
RP11-603B24.2
RP11-467N20.1
RP11-566K19.5
GOLGA6L2
NDN
UBE3A
ATP10A
RP11-483E23.4
APBA2
FAM189A1
NDNL2
ARHGAP11B
RP11-16E12.1
KLF13
OTUD7A
ARHGAP11A
TMCO5B
AVEN
SLC12A6
LPCAT4
GOLGA8A
GOLGA8B
MEIS2
RP11-128A17.1
RP11-346D14.1
GPR176
SRP14
ANKRD63
DISP2
IVD
BAHD1
CHST14
RPUSD2
ZFYVE19
DNAJC17
RHOV
VPS18
CHAC1
MAPKBP1
RP11-23P13.4
EHD4
VPS39
STARD9
ZSCAN29
TP53BP1
MAP1A
PDIA3P2
FRMD5
EIF3J
SHF
GATM
SPATA5L1
SLC30A4
BLOC1S6
SEMA6D
MYEF2
EID1
AC012379.1
SECISBP2L
FAM214A
ONECUT1
PRTG
NEDD4
ZNF280D
TCF12
LINC00926
ADAM10
FAM63B
MYO1E
RP11-625H11.2
TPM1
RP11-244F12.3
RP11-69G7.1
SNX22
PPIB
ZNF609
PIF1
PLEKHO2
PDCD7
IGDCC3
IGDCC4
MAP2K1
SMAD6
SMAD3
IQCH-AS1
C15orf61
SKOR1
RP11-315D16.4
FEM1B
ITGA11
CORO2B
LINC00593
TLE3
LARP6
THAP10
PKM
RP11-1007O24.3
ARIH1
RP11-361M10.3
NEO1
HCN4
CD276
C15orf59
LOXL1
STOML1
RP11-247C2.2
ISLR2
SEMA7A
CLK3
CSK
RPP25
SCAMP5
NEIL1
MAN2C1
RP11-817O13.8
IMP3
SNX33
CSPG4
CTD-2026K11.1
LINGO1
ADAMTS7P3
CRABP1
IREB2
CHRNA3
ADAMTS7
TMED3
KIAA1024
ST20
ST20-MTHFS
C15orf37
C15ORF37
ARNT2
ABHD17C
MESDC1
MEX3B
AC026956.1
ADAMTS7P1
GOLGA6L10
GOLGA6L9
CSPG4P8
RP11-152F13.3
AC135995.1
GOLGA6L17P
ADAMTS7P2
GOLGA6L18
RP11-152F13.7
CSPG4P9
GOLGA6L19
GOLGA6L20
CSPG4P10
RP13-996F3.3
AC010724.1
GOLGA6L21P
TM6SF1
HDGFRP3
RP11-342A23.1
EFTUD1P1
CSPG4P11
GOLGA2P7
GOLGA6L4
DNM1P51
CSPG4P5
GOLGA6L5P
ZSCAN2
SCAND2P
RP11-182J1.1
EGLN1P1
NMB
SEC11A
ZNF592
ALPK3
CSPG4P12
RP11-561C5.4
GOLGA6L3
ADAMTS7P4
AKAP13
KLHL25
NTRK3
MRPS11
AEN
POLG
LINC00925
TICRR
KIF7
C15orf38-AP3S2
C15orf38
ZNF710
IDH2
SEMA4B
RP11-697E2.6
NGRN
CRTC3
FURIN
MAN2A2
HDDC3
RCCD1
RP11-692C24.2
SLCO3A1
ST8SIA2
HMGN1P38
AC013394.2
CHD2
RGMA
NR2F2
RP11-522B15.3
IGF1R
RP11-654A16.3
SYNM
RP11-6O2.4
LRRC28
DNM1P46
PRKXP1
RP11-526I2.1
CHSY1
PCSK6
DNM1P47
MIR1302-11
WASH3P
WASH4P
Z84812.4
SNRNP25
MPG
NPRL3
HBA2
HBA1
ARHGDIG
AXIN1
TMEM8A
Z97634.3
NME4
RAB11FIP3
CAPN15
LA16c-366D1.3
PIGQ
RAB40C
WFIKKN1
WDR90
LA16c-349E10.1
RHOT2
STUB1
WDR24
LA16c-313D11.12
FBXL16
METRN
FAM173A
CCDC78
HAGHL
RPUSD1
CHTF18
LA16c-306A4.2
RP11-161M6.2
LMF1
AC009041.2
SOX8
LA16c-381G6.1
CACNA1H
BAIAP3
TSR3
UNKL
C16orf91
CLCN7
LA16c-390E6.5
TELO2
IFT140
TMEM204
CRAMP1L
LA16c-431H6.6
HN1L
MAPK8IP3
NME3
EME2
SPSB3
NUBP2
HAGH
MSRB1
RPS2
NOXO1
TBL3
GFER
AC005606.15
ZNF598
SLC9A3R2
NTHL1
TSC2
PKD1
RAB26
TRAF7
CASKIN1
MLST8
PGP
E4F1
RP11-304L19.12
ECI1
MIR940
CCNF
RP11-715J22.4
NTN3
TBC1D24
RP11-20I23.1
[truncated: 4,301 more rows]

## Sheet: ASD SFARI gene list
Syndromic genes	Non-syndromic genes
ACTB	ABAT
ADGRL1	ABCA10
ADNP	ABCA13
ADSL	ABCA2
AGO2	ABCA7
AHDC1	ABCE1
ALDH5A1	ABL2
ANKRD11	ACAP2
ANKRD17	ACE
ANKS1B	ACHE
ARHGEF9	ACTN4
ARID1A	ADA
ARID1B	ADCY1
ARID2	ADCY3
ARX	ADCY5
ASXL3	ADGRB1
ATP1A1	ADK
ATP1A3	ADORA3
ATP2B1	ADSS2
ATP9A	AFF2
BCL11A	AGAP1
BICRA	AGAP2
BRAF	AGAP5
BRSK2	AGBL4
CACNA1A	AGMO
CACNA1C	AGO1
CAMK2A	AGO3
CAMK2D	AGO4
CBX1	AGTR2
CDH2	AHNAK
CDK19	AKAP9
CDKL5	ALDH1L1
CELF2	AMPD1
CEP290	AMT
CERT1	ANK2
CHAMP1	ANK3
CHD1	ANP32A
CHD2	ANXA1
CHD3	AP2M1
CHD4	AP2S1
CHD7	APBA2
CHD8	APBB1
CLCN4	APH1A
CNKSR2	ADORA2A
CNOT1	ADRB2
CNOT3	AR
CNTNAP2	ARF3
CREBBP	ARHGAP11B
CSDE1	ARHGAP32
CSNK1G1	ARHGAP5
CSNK2A1	ARHGEF10
CTCF	ARHGEF2
CTR9	ARNT2
CUL4B	ASAP2
CUX2	ASB11
DDX3X	ASB14
DEAF1	ASH1L
DHCR7	ASMT
DHX9	ASPM
DLL1	ASTN2
DMPK	ATP10A
DNMT3A	ATP2B2
DYRK1A	ATP6V0A2
EBF3	ATRX
EHMT1	ATXN2
ELP2	AUTS2
EP300	AVPR1A
FBXO11	AZGP1
FGF13	BACE1
FMR1	BAIAP2L1
FOXG1	BAZ2B
FOXP1	BBS4
FRMD5	BCAS1
FRYL	BCKDK
GABBR2	BCL11B
GNAI1	BIRC6
H3-3B	BRCA2
HDAC4	BRD4
HERC1	BRINP3
HIVEP2	BSN
HNRNPD	BST1
HNRNPK	BTAF1
HNRNPR	BTRC
HNRNPU	C15orf62
HNRNPUL2	C4B
IQSEC2	ASB9
IRF2BPL	AVPR1B
IRX5	CA6
KANSL1	CACNA1B
KAT6A	BICDL1
KCNB1	CACNA1D
KCNH1	CACNA1E
KDM3B	CACNA1F
KIF1A	CACNA1G
KIF5C	CACNA1H
KMT2A	CACNA1I
KMT2C	CACNA2D1
KMT2E	CACNA2D3
MACF1	CACNB1
MAGEL2	CACNB2
MBD5	CACNG2
MBOAT7	CADM1
MECP2	CADM2
MED12L	CADPS
MED13	CADPS2
MED13L	CAMK4
MEF2C	CAMTA2
MEIS2	CAPN12
MSL3	CAPRIN1
MSX2	CARD11
MTOR	CASK
NAA10	CASKIN1
NAA15	CASZ1
NACC1	CAT
NBEA	CC2D1A
NF1	CCDC88C
NFIB	CCDC91
NIPBL	CCIN
NR2F1	CCNG1
NR3C2	CCSER1
NSD1	CCT4
NSD2	CD276
NTNG1	CD38
PABPC1	CDC42BPB
PACS1	CDH10
PCCB	CDH11
PCDH19	CDH13
PHF21A	CDH22
PHIP	CDH8
PJA1	CDH9
POGZ	CDK16
POLR2A	CDK5RAP2
POLR3A	CDON
POMGNT1	CECR2
PPFIA3	CELF4
PPM1D	CELF6
PPP2R5C	CEP135
PPP2R5D	CEP41
PPP3CA	CGNL1
PRODH	CD99L2
PRPF8	CHD9
PRR12	CHM
PSMD12	CHMP1A
PTEN	CHRM3
PTPN11	CHRNA7
PUF60	CHRNB3
RAI1	CHST2
RERE	CIB2
RFX4	CIC
RFX7	CLASP1
RIMS2	CLIP2
RNF135	CLN8
RNU4-2	CLTC
RORB	CLTCL1
RNU2-2	CMIP
RNU5B-1	CMPK2
RPS6KA3	CNGB3
SATB1	CNR1
SATB2	CNTN3
SCAF4	CNTN4
SCN1A	CNTN5
SETD1A	CNTN6
SETD1B	CNTNAP3
SETD5	CNTNAP4
SHANK3	CNTNAP5
SIN3A	COL12A1
SIN3B	COL28A1
SLC6A1	CORO1A
SLC9A1	CPEB4
SLC9A6	CPSF7
SMARCA2	CPT2
SMARCC2	CPZ
SMC3	CRMP1
SON	CSMD1
SOX5	CSMD2
SPTBN1	CSMD3
SRRM2	CSNK1E
SRSF1	CTNNA3
STXBP1	CTNNB1
SUPT16H	CTNND1
SYNGAP1	CTNND2
TAF4	CTTNBP2
TANC2	CUL2
TAOK1	CUL3
TBCK	CUL7
TCEAL1	CUX1
TCF20	CX3CR1
TCF4	CYFIP1
TLK2	CYFIP2
TRAF7	CYLC2
TRIM8	DAGLA
TRIP12	DAPP1
TRRAP	DCC
TSC1	DDC
TSC2	DDHD2
TTN	CYP11B1
UBE3A	DDX53
UNC13A	DENR
UPF3B	DGKI
UGGT1	DIP2A
USP7	DIP2C
USP9X	DIPK2A
VPS13B	DISC1
WAC	DIXDC1
YWHAG	DLG1
YY1	DLG2
ZBTB20	DLG4
ZFHX3	DLGAP1
ZFX	DLGAP2
ZMIZ1	DLGAP3
ZMYM2	DLX2
ZMYND8	DLX3
ZNF292	DLX6
ZNF462	DMWD
ZFHX4	DMXL2
	DNAH10
	DNAH17
	DNAH3
	DNER
	DNM1
	DOCK1
	DOCK4
	DOCK8
	DPP10
	DPP3
	DPP4
	DPP6
	DPYD
	DPYSL2
	DPYSL3
	DRD2
	DRD3
	DSCAM
	DST
	DUSP15
	DVL3
	DYDC1
	DYDC2
	DYNC1H1
	ECPAS
	EFR3A
	EGR3
	EIF3F
	EIF3G
	EIF4E
	EIF4G1
	EIF5A
	ELAVL2
	ELAVL3
	ELOVL2
	ELP4
	EMSY
	EN2
	DRD1
	ENOX2
	ENPP1
	EP400
	EPC2
	EPHA1
	EPHB1
	EPHB2
	EPPK1
	ERBIN
	ERG
	ERMN
	ESR2
	ESRRB
	ETFB
	EXOC3
	EXOC5
	EXOC6
	EXOC6B
	EXT1
	FABP4
	FABP5
	FAM47A
	FAM98C
	FAN1
	FAT1
	FBN1
	FBXL13
	FBXO33
	FBXO40
	FCRL6
	FEZF2
	FGA
	FGF14
	FGFR1
	FHIT
	FLNA
	FOXP2
	FRG1
	FRK
	FRRS1L
	FXN
	G3BP2
	GABRA4
	GABRB2
	GABRB3
	GABRG2
	GABRG3
	GALNT10
	GALNT13
	GALNT14
	GALNT8
	GBE1
	GDA
	GFAP
	GGNBP2
	GIGYF1
	GIGYF2
	GLI3
	GLIS1
	GLO1
	GLRA2
	GNAS
	GNB1L
	GPC4
	GPC5
	GPC6
	GPD2
	GPHN
	GPR37
	GPR85
	GPX1
	GRB10
	GRIA1
	GRIA2
	GRID1
	GRID2
	GRID2IP
	GRIK2
	GRIK3
	GRIK4
	GRIK5
	GRIN1
	GRIN2A
	GRIN2B
	GAS2
	GRIP1
	GRK4
	GRM5
	GRM7
	GTF2I
	GUCY1A2
	H2BC11
	HACE1
	HCN1
	HDLBP
	HECTD1
	HECTD4
	HECW2
	HIVEP3
	HLA-DPB1
	HNRNPF
	HNRNPH2
	HOMER1
	HRAS
	HS3ST5
	HSD11B1
	HTR1B
	HTR3A
	HTR3C
	HYDIN
	ICA1
	IGF1
	IKZF1
	IL1R2
	IL1RAPL1
	IL1RAPL2
	ILF2
	IMMP2L
	INPP1
	INTS6
	IQGAP3
	ITGA8
	ITGB3
	ITPR1
	ITSN1
	JARID2
	JMJD1C
	KANK1
	KAT2B
	KAT6B
	KATNAL1
	KATNAL2
	GSTM1
	HLA-A
	HLA-B
	HLA-DRB1
	HLA-G
	HMGN1
	HTR2C
	KCNA2
	KCNA3
	KCNC1
	KCNC2
	KCND2
	KCND3
	KCNH5
	KCNJ10
	KCNJ15
	KCNK7
	KCNMA1
	KCNN2
	KCNQ2
	KCNQ3
	KCNS3
	KCTD13
	KDM1B
	KDM2A
	KDM2B
	KDM3A
	KDM4B
	KDM4C
	KDM5A
	KDM5B
	KDM5C
	KDM6A
	KCNH7
	KDM6B
	KHDRBS2
	KIAA0232
	KIAA1586
	KIF13B
	KIF14
	KIRREL3
	KLF16
	KLF7
	KLHL20
	KMT2B
	KIZ
	KMT5B
	KNG1
	KRR1
	KRT26
	LAMA1
	LAMB1
	LARP1
	LAS1L
	LDB1
	LDLR
	LEMD3
	LEO1
	LEP
	LHX2
	LILRB2
	LIN7B
	LMTK3
	LMX1B
	LRBA
	LRFN2
	LRFN5
	LRP1
	LRP2
	LRRC1
	LRRC4
	LRRC4C
	LZTR1
	LZTS2
	MACROD2
	MAGEC3
	MAOA
	MAOB
	MAP1A
	MAP1B
	MAP4K1
	MAP4K4
	MAPK3
	MAPK8IP1
	MAPT
	MARK1
	MARK2
	MAST3
	MBD1
	MBD3
	MBD4
	MBD6
	MCM4
	MCM6
	MCPH1
	MDGA2
	MAPT-AS1
	MAST1
	MED23
	MEGF10
	MEGF11
	MEMO1
	MET
	METTL26
	MFRP
	MIB1
	MINK1
	MIR137
	MKX
	MLANA
	MNT
	MRTFB
	MSANTD2
	MSL2
	MSR1
	MSNP1AS
	METTL14
	MSRA
	MTF1
	MTHFR
	MUC12
	MUC4
	MYCBP2
	MYH10
	MYH4
	MYH9
	MYLK
	MYO16
	MYO1E
	MYO5A
	MYO5C
	MYO7A
	MYO9B
	MYOCD
	MYT1L
	NAALADL2
	NASP
	NAV2
	NAV3
	NCAPH2
	NCKAP1
	NCKAP5
	NCOA1
	NCOR1
	NDUFA5
	NEDD4
	NEGR1
	NEO1
	NEXMIF
	NFE2L3
	NFIA
	NINL
	NIPA1
	NIPA2
	NKX2-2
	NLGN1
	NLGN2
	NLGN3
	NLGN4X
	NLGN4Y
	NOTCH1
	NPAS2
	NPFFR2
	NPTN
	NR1D1
	NR4A2
	NRCAM
	NRP2
	NRXN1
	NRXN2
	NRXN3
	NSMCE3
	NTRK1
	NTRK3
	NUAK1
	NUDCD2
	NUP133
	NUP155
	NXF1
	NXPH1
	OFD1
	OPHN1
	OR1C1
	OR2T10
	OR52M1
	OTUD7A
	OTX1
	OXT
	OXTR
	P2RX5
	P4HA2
	PAFAH1B2
	PAH
	PAK2
	PAPOLG
	PARD3B
	PATJ
	PAX5
	PBX1
	PC
	PCDH10
	PCDH11X
	OR2M4
	PCDH15
	PCDH9
	PCDHA1
	PCDHA10
	PCDHA11
	PCDHA12
	PCDHA13
	PCDHA2
	PCDHA3
	PCDHA4
	PCDHA5
	PCDHA6
	PCDHA7
	PCDHA8
	PCDHA9
	PCDHAC1
	PCDHAC2
	PCLO
	PCM1
	PDCD1
	PDE1C
	PDE3B
	PDHA1
	PDK2
	PEBP4
	PER1
	PER2
	PEX7
	PHB1
	PHF12
	PHF14
	PHF2
	PHF3
	PHF7
	PHLPP1
	PHRF1
	PIK3CA
	PIK3CG
	PITX1
	PKD1
	PLAA
	PLAUR
	PLCB1
	PLCD4
	PLEKHA8
	PLN
	PLPPR4
	PLXNA3
	PLXNA4
	PLXNB1
	PNPLA7
	POLA2
	POMT1
	POT1
	PPFIA1
	PPP1R1B
	PPP1R9B
	PPP2R1B
	PPP5C
	PREX1
	PRICKLE1
	PRICKLE2
	PRKAR1B
	PRKCA
	PRKCB
	PRKD2
	PRKDC
	PRKN
	PON1
	PRPF19
	PRPF39
	PRR14L
	PRR25
	PRUNE2
	PSD3
	PSMC5
	PSMD11
	PSMD6
	PTBP2
	PTCHD1
	PTCHD1-AS
	PTDSS1
	PTGS2
	PTK7
	PTPRB
	PTPRC
	PTPRD
	PTPRT
	PXDN
	PYHIN1
	QRICH1
	RAB11FIP4
	RAB11FIP5
	RAB2A
	RAB39B
	RAB43
	RAD21L1
	RALGAPB
	RANBP17
	RAP1A
	RAPGEF4
	RASSF5
	RBBP5
	RBFOX1
	RBM27
	REEP3
	RELN
	RFX3
	RGS7
	RICTOR
	RIMS1
	RIMS3
	RNF25
	RNF38
	ROBO2
	RPH3A
	RPL10
	RP11-1407O15.2
	RPS6KA2
	RUNX1T1
	SACS
	SAE1
	SAMD11
	SASH1
	SBF1
	SCAF1
	SCFD2
	SCGN
	SCN2A
	RHOXF1
	RIT2
	SCN3A
	SCN4A
	SCN8A
	SCN9A
	RPS10P2-AS1
	SCP2
	SDC2
	SEMA5A
	SENP1
	SENP6
	SERPINE1
	SET
	SETBP1
	SETD2
	SETDB1
	SETDB2
	SEZ6L2
	SF3B1
	SGSM3
	SH3RF1
	SH3RF3
	SHANK1
	SHANK2
	SHOX
	SKI
	SLC12A5
	SLC1A1
	SLC1A2
	SLC22A15
	SLC22A9
	SLC23A1
	SLC24A2
	SLC25A12
	SLC25A27
	SLC25A39
	SLC27A4
	SLC29A4
	SLC35B1
	SLC35G1
	SLC38A10
	SLC4A10
	SLC6A3
	SLC6A4
	SLC6A8
	SLC7A3
	SLC7A5
	SLC7A7
	SLC9A9
	SLCO1B3
	SLFN5
	SLITRK5
	SMAD4
	SMAP2
	SMARCA4
	SMG6
	SMURF1
	SNAP25
	SNCAIP
	SND1
	SNTG2
	SNX5
	SOD1
	SORCS3
	SOS2
	SPARCL1
	SPAST
	SPEN
	SPP2
	SPRY2
	SRCAP
	SRGAP3
	SRPRA
	SRSF11
	SSR4
	SSRP1
	ST7
	ST8SIA2
	STX1A
	STXBP5
	STYK1
	SYAP1
	SYBU
	SYCE1
	SYN1
	SYN2
	SYNCRIP
	SYNE1
	STK39
	SYNJ1
	SYP
	SYT17
	TAF1C
	TAF6
	TAOK2
	TBC1D31
	TBC1D5
	TBCEL
	TBL1X
	TBL1XR1
	TBR1
	TBX22
	TCF7L2
	TDO2
	TECTA
	TEK
	TERB2
	TERF2
	TET2
	TFB2M
	TGM1
	THBS1
	THRA
	TLE3
	TLN2
	TM4SF19
	TM9SF4
	TMEM134
	TMEM39B
	TMLHE
	TNPO3
	TNRC6B
	TNRC6C
	TNS2
	TOP2B
	TOP3B
	TPO
	TRAP1
	TRAPPC2L
	TRAPPC9
	TRIM23
	TRIM32
	TRIM33
	TRIO
	TRPC4
	TRPC5
	TRPC6
	TRPM1
	TRPM6
	TRPM7
	TSHZ1
	TSHZ3
	TSPAN17
	TSPAN4
	TSPAN7
	TSPOAP1
	TSPYL2
	TUBGCP5
	U2AF2
	UBAP2L
	UBE3C
	UBN2
	UBR1
	UBR3
	UBR5
	UIMC1
	UNC5D
	UNC79
	UNC80
	UPF2
	USH2A
	UBE2H
	USP15
	USP24
	USP27X
	USP30
	USP45
	USP9Y
	VASH1
	VCP
	VDR
	VEZF1
	VIL1
	VPS54
	VSIG4
	VWA7
	WDFY3
	WDFY4
	WDR37
	WNK3
	WNT1
	WWOX
	WWP1
	XPO1
	XRCC6
	YEATS2
	YTHDC2
	YWHAE
	YWHAZ
	ZBTB16
	ZBTB21
	ZBTB47
	ZC3H11A
	ZC3H4
	ZFYVE26
	ZMYND11
	ZNF18
	ZNF385B
	ZNF517
	ZNF532
	ZNF536
	ZNF548
	ZNF559
	ZNF626
	ZNF711
	ZNF713
	ZNF774
	ZNF804A
	ZNF827
	ZWILCH

## Sheet: SME genes list
Slc1a3
Rpl11
Akap11
Epb4.1l2
Satb1
Tyrobp
Scd1
Csf1r
Luzp2
Epb4.1l2
Mt3
Cox6b1
Cap1
Siglech
C1qc
Kif5a
Anks1b
Add3
Enho
Plek
Hpgds
Aldoc
Slc6a11
Gpd1
Wdr13
Smarca2
Fcgr3
Olfml3
Gm1821
Bola1
Siglech
Kctd17
Extl3
Hpgds
Rab6b
Kcnj10
Ptplad1
Gmfb
Cox6b1
Nnt
Luzp2
Rph3a
Rabac1
Eef1a2
Pfdn2
Ppp1r9b
Sparc
Slc25a4
Tcf20
Armcx2
Mid1ip1
Rab15
Hpgds
Ezr
Cdc42bpa
Phactr3
Fcrls
Sfxn5
Ckap5
Cs
Gmfb
Ptma
Psmd2
Aqp4
2900097C17Rik
P4hb
Cxcl14
Dock2
Cntn1
Myo10
Ednrb
Pld4
Macf1
Hdgf
Lgi4
Dock1
Hras1
Mrps21
Otud6b
Lynx1
Ddt
Ezr
Katnal1
Spg7
Pla2g7
Isca2
Cyb5b
Ehmt1
Chmp2a
Fcgr1
Psmb1
Bcas1
Hras1
Suds3
Pld4
Slmap
Scrg1
Txn2
Ang
Ctnna1
Ppfia3
Epb4.1l3
Serpine2
Uqcr11
Tm9sf4
S100a16
Rpl22l1
Sall1
Ndufaf2
Sez6
Olfml3
Ctnnb1
Sez6l2
Itgb2
Sorbs1
Mboat2
Sfxn5
Gatm
Exd2
Itsn1
Hmgn3
Fgf1
Dpy19l4
Slc25a44
Hdgfrp3
LOC100503758
Slc6a17
LOC100503092
Pfdn2
Ypel3
1700084C01Rik
Gpr34
Homer2
Kif1c
Pdzd4
Cttnbp2nl
LOC100503626
Rasl10b
Fcrls
Creg1
Gnai1
Ost4
Fsd1
Polr2l
Hadha
Notch1
Ssrp1
Gm13476
Cplx1
Pccb
App
Lcat
Tgfbr2
Tgfbr1
Qpct
43350
Camk2g
Ptma
Fam107a
Ptp4a2
Arl6ip5
Tom1l1
Gjb6
Dbn1
2010002N04Rik
Irf8
Uba1
Magt1
Bat2l
Ndufaf2
Syp
Zfr
Lhfp
Pum2
Myh9
H3f3a
Mef2a
Pfkp
Tasp1
Metap2
Havcr2
Ccdc85c
Serp2
Zbtb7b
LOC100504656
Zzef1
Mbnl1
Sox21
Rab11fip4
Chmp2a
Chm
Palm
2900073G15Rik
2610101N10Rik
Cyth4
Scrt1
Syf2
Vat1l
Spnb3
AW047730
Nudt4
Atp1a3
Lrrc58
Rsrc2
Adap2
Gars
Tspan9
Ccnd1
Il7r
Atp1b1
Cept1
Itsn1
Phka1
Tmem144
Sh3glb1
Tmem66
Nelf
Kctd12
Uba2
Ahsa1
Rps6
Syne1
LOC100503883
Fmnl2
Selplg
Dock8
Papss2
Cbs
Kbtbd11
Vav1
Ddit3
Slamf8
Znfx1
Lss
Enah
Nrcam
Eftud2
Ysk4
Fli1
Prkcb
H1f0
Lxn
Plxnb1
Gars
Asph
Nploc4
Nat8l
Trim37
Ppp2ca
Lair1
Pik3cg
Lrp4
Pygb
Ndufa9
Arf5
Cbx5
Ndufs2
Fam50a
Dctn1
LOC100504712
Gpm6a
Mtdh
Nde1
Ndufa2
Myh9
Sft2d2
Fis1
Rab1
Ganab
Gpd2
4930534B04Rik
Fbf1
Lman2
Scn8a
Abr
Gpc5
Maob
Usp5
Pfn1
Syf2
Ssrp1
Lsmd1
Sugp1
Metap2
Lrrc59
Nupr1
Dhx15
Csf3r
Maz
Bfar
Faim2
Cx3cr1
Dst
AW047730
Zcchc6
Trappc3
Atp6v1e1
Csmd3
Slc13a5
Syt7
Slc8a2
Hp1bp3
Susd3
LOC100503750
Cttnbp2nl
Sall2
Sez6
Apc
Pten
Dio2
Gigyf2
Cbx5
Ipo9
Atp2b1
Gtf2a2
Pogk
Pvt1
Smox
Pcdhga12
Zbtb44
Kif13a
Ube2v1
Padi2
Tnfrsf1b
Dbnl
N28178
Rlbp1
Rgs4
Il10ra
Caskin1
Rassf2
Ap3s2
2610101N10Rik
Homer2
6330403A02Rik
Lsm7
1700003E16Rik
Slc38a3
1500011K16Rik
Mid1ip1
Ap3d1
Anks1
Nde1
Nt5c2
Cmtm7
Grlf1
43351
Arhgef12
Pgcp
Rhot2
Tspan15
Dusp27
Fam184a
Cd53
Aurkaip1
H47
Unc13c
Capn2
Emp2
Bri3
Itgav
Ap3d1
1810011H11Rik
Pcyt1b
Tor1aip2
Itpr2
Pds5a
Pnpla7
Akr1b10
Homer2
4932438H23Rik
Sash3
Rsf1
Ggps1
Zhx3
Capn2
Pccb
Luzp2
C030006K11Rik
Nov
Fcgrt
Luzp2
Afap1
1110059E24Rik
Psmc6
Cdh18
Dio2
Crot
Ppp6r1
Myh9
Clec16a
Dst
Matr3
Tnpo3
Sall2
Tcte1
Tmie
Palm
Mtap1b
Ogfr
Nde1
Tmem38b
Hif1an
Fxyd1
Ctnnbl1
Fgf1
Sox4
Ensa
Gm608
Ap1b1
Wls
Dci
6430548M08Rik
Myst3
2610301G19Rik
Nfatc1
Dcun1d5
AW047730
Vps24
Fgd4
A930005H10Rik
Klraq1
Smarca4
Sec63
Cltb
Faim
Atp2b1
Tapbp
Nrarp
Abcc3
Cadps2
Lgals9
D030028A08Rik
Il1rap
Rnf4
Mro
Zc3h4
Serpini1
Prkcsh
Rab12
Fam167b
Sult1a1
Trim2
Sltm
Ephb1
Ramp1
Vars2
5730455P16Rik
Tnfaip8l2
A230057D06Rik
Ndufs8
Iqsec3
Hebp1
Sgsm2
Rims4
Tsr2
Olfm1
Pum1
Anks1b
Mfrp
4930597O21Rik
Ramp1
Extl2
Fnip1
Syngr2
Gusb
Zfp777
AI987944
Hspb8
Col6a3
Ncam1
Rgs12
Plcb3
Sepx1
Tars
Ctnna2
Ercc3
Cadps2
P2ry6
Jak2
Sox2
Fbxo41
Hmgcr
Gng12
Ehmt1
AY074887
Ptges
Mtap2
Usp1
Mpst
Gm973
Epb4.1l2
Srcap
Itgb5
Crebl2
Iars2
Itih5
Gpt
Gprasp1
Ina
Dock2
Fyn
Qser1
Chrm1
Il10rb
Cep350
Schip1
Plp1
Wwc1
Ctsh
Ric3
Os9
Dnmt3a
Cotl1
Scand1
Drg1
Igdcc4
Mapre2
Myh10
Cul9
Rcn1
Erc1
Rsrc2
Lyz2
Dock8
Elovl2
Nrip3
Lmo7
Exd2
Fam172a
AA465934
43351
Ncapd3
Dock2
Zer1
1110005A03Rik
LOC100504548
Eif3a
Cd86
Pfdn2
Snrk
Clstn1
Jak2
Gna13
Dnm2
D430041D05Rik
Pfdn2
Acot11
Bcas2
Ift140
Abcb8
Gm973
Actr2
Fgfr1
Utp6
Camsap1l1
Gprasp1
Olfr287
Fcgr3
Gabarapl1
Tmub2
Crcp
Sae1
Hhex
Rhbdd1
Pcyox1
Set
Atp1a1
Ndrg1
1700019G17Rik
1700037C18Rik
Faim
Kif21b
9030617O03Rik
Pik3cg
Mfsd6
Fbf1
Ak1
Tle4
Slco3a1
Slc6a1
Foxred1
Edem1
Cbr3
Tfpt
Lman2
Madd
Chrm1
Mertk
Rufy2
Fam50a
Zranb2
LOC100502849
Ppfia3
Prkcb
Mapt
Dlc1
Limd1
Wnk1
Pxn
Manbal
Shank2
Thra
Nfkbia
Ppp1r9b
Ahsa1
Helz
Emx2
Golga3
Acin1
Llph
Mtap1a
Sgcb
Rbm26
Limch1
Gpr108
Atrx
Disp2
Hfe
Dhdh
Tnr
Myo7a
Rbm39
9130401M01Rik
Tmem44
Tef
Dst
Chchd1
Ctsa
Plxna4
Khnyn
Zfp64
Ttc5
Mtap6
Pcbp1
Nudcd2
Scg2
Tpmt
Top1
Stk10
Cd84
2810004N23Rik
6330409N04Rik
Pik3r2
Snhg11
Slc39a3
Aebp2
Trmt112
Rab15
Mat2a
Dhrs7
Bace1
Chmp4b
A230006K03Rik
Ogt
Larp7
Git2
Rassf4
Fxyd1
Hnrnph3
Slc7a2
Abhd8
Prkd3
Hdac1
Cd86
Zmpste24
Ttc5
Pdgfra
Ficd
Bax
Ap3b2
Ddx41
Prpf8
Psmb7
Iqce
Zhx2
6330527O06Rik
Hpcal4
Cep63
Nkiras1
Sfrp1
Usp30
Cadm4
Evl
Daam2
Scyl1
Mapkapk2
Tcta
Pard3
Zfp330
Ticam2
Lhpp
Arid1a
Dscr3
Gpsm3
Wnt7b
Flot2
Pdgfrb
Fxn
2610101N10Rik
Nat1
Col1a2
Nhsl1
5730437N04Rik
Cul7
Vasp
Necap2
Slc25a12
Rasa3
LOC100504195
Tmod2
Zc3h7b
Lsm4
Frmd4a
Zfp521
Ubn1
Notch1
Faf2
Ablim2
Slfn8
Ccdc34
Pard3
Nlrp1a
Ece1
Rspry1
Myst4
Tmem138
Tlr2
1190005I06Rik
Fgfr1
Frmd4a
Klhl5
Gabra1
Enah
Hist1h2ac
Hcfc1r1
Tmco4
Mzt2
Map4k4
Entpd6
Cdk7
Dmwd
Gpr183
Myo18b
P4ha1
Pik3cg
Entpd1
Phkg1
Tmem30a
Trmt2b
Dcps
Sfpi1
Nckap5
Tmem50a
Carkd
2700089E24Rik
Havcr2
Dnm2
Syt5
Ankrd5
Sykb
C2cd2l
Lgi4
Fam184a
Gldc
Serf2
Dync1i1
Atg9a
Exph5
Il10ra
Cyp2d22
Ankrd43
Eif2b5
Kctd3
4921513D23Rik
Ddx27
Ptms
Snrnp27
Wdfy1
Fkbp2
Hmgn5
Lat2
Tpm4
Ctdsp1
Msrb2
Ahcyl2
Chrnb2
Tmem151b
Cfl2
Frmd4a
Hpgds
Boc
Ppp2r5b
Sema4d
Pcid2
Itih5
Rnf20
Lum
Phactr2
Acaca
Gjc3
Fyb
Lum
Pnpla2
5830432E09Rik
Fat1
Rinl
Slc1a4
Brap
Myh10
Smarcc1
Rbm41
Gem
Dbt
Hist1h2bb
Pnkd
Axin1
Lrba
Mga
Kcnc1
1700020C11Rik
Adam23
Cd86
Rab18
LOC100503392
LOC100502849
Nkiras1
Stk10
Diap1
Ston2
Dusp28
Ttyh3
B4galt2
Vps54
Cpt2
Cbx5
Daam2
Gbas
Frs3
Rangap1
Arl8a
Fam69c
Ercc1
Vcan
Lrp6
Fbxl4
Pdcl
Zdhhc2
Robo2
Tlr7
Pm20d1
Pcyt1a
Zfp710
Fh1
Tjp1
Gtf2a2
Rnf214
Ucp2
Mphosph6
Csf3r
Gab1
Sf3a1
Mad2l2
Sfrp5
Cables1
1110005A03Rik
Ndufb5
1110037F02Rik
LOC100504013
Nek3
LOC100502946
2810488G03Rik
Mmp14
Hnrnpm
Ctnnd1
Hmha1
Nfatc1
Vcam1
Ncf1
Mark4
Diap3
Eif3h
Fmnl3
Nmt2
Sybu
Dopey2
Tbca
Angptl7
Pdcl
Rab8a
Robo1
Myo1e
Tlr1
Ccdc34
Pcdhgb6
LOC100504628
Rab33b
Snrnp200
Tlr2
Brd3
P4hb
Ndufs4
Ehd3
Rusc2
Tmem63a
Zfp106
Ppp1r12c
Zc3h4
Polr2g
Cd48
Hapln4
Bcl2a1d
Shroom2
Capn2
Fem1a
Grip2
Gpr137
Akap8
Tet1
Sall2
Aff1
Zadh2
Ormdl3
Lyl1
Taf13
Ncoa3
Nsun4
Bad
Tmem115
Nat14
Pllp
Ccdc127
Tcerg1
Wdfy4
Pum1
Psmb7
Gm973
Glis3
Panx2
Tet1
Slc7a10
Aen
Wdtc1
Sqle
Dennd4c
Tulp4
Arhgap31
Cdk14
Midn
Ankra2
Pip4k2c
Gdf10
Rbm9
Ikzf1
Gpr160
Rhoa
Fjx1
Lpcat3
Col6a3
Glis3
Cdh19
Sphk2
Larp1
Abi3
Eif2ak2
Rab11fip4
Csgalnact1
Ysk4
Josd1
Emg1
Il1rap
Akap8l
Slco1c1
Kdm4a
Hdhd2
Ormdl2
Smurf2
Smo
Mxi1
Rab3gap1
Rnf149
Zbtb20
1110002B05Rik
Snrpb
Myh14
Sgce
Ppp1r9b
4933439F18Rik
Phyhip
Rnf216
Atg13
4833439L19Rik
Dhx29
Tbc1d14
Swap70
Lix1l
Mmab
Rcan3
Pou3f4
Adcy7
Dapp1
Cntn4
Kcnj9
Abcb10
Adamts6
Rabep1
Ide
Rptor
E530011L22Rik
Clmn
Sec23ip
P2ry12
Olfr287
Smc6
Osbpl11
Zc3hc1
Prrx1
Cep170
Mrps34
Lrsam1
Rasal3
A530088E08Rik
Btbd17
Fam111a
Cd97
Hmgxb4
Nlgn2
Hyal1
Sesn3
Ormdl2
Tlr7
Lhpp
Myom3
Tlr13
Bmpr1b
Laptm4a
Flrt2
C2
Sgsm1
Tnfaip1
Zdhhc6
2810004N23Rik
Rnf8
Calb2
Cul7
Itch
Dbndd2
Ptch1
Spag1
Tfpi
Dpm1
Kdm4a
Pou6f1
Serinc5
9430016H08Rik
Flot2
Plxdc1
Daam2
Srgap2
Cnnm3
Slc45a4
Bmf
H2-D1
Brdt
Sdccag1
Tubb2a-ps2
Zkscan1
Arpc1b
Zfp142
Mogs
Ankrd13c
Fmnl2
Cd86
Slk
Arl11
2010204K13Rik
Smyd4
D10Wsu52e
Rimklb
Pcmt1
Fxyd6
Lst1
Brd9
Cgrrf1
Tnrc18
Bank1
Ogg1
Blvra
Lats2
Psd4
Gtf2h2
Lrrtm1
Zfp467
Hnrnpm
F2r
Blnk
Mpp5
Sumf1
Msi2
Gm5607
Adra1a
2010007H12Rik
Zfp217
Arhgap30
Spsb1
Pogk
Rom1
Vti1a
4930420K17Rik
Zfp710
Nfam1
Pbx1
Rrp8
Casp8
Tob2
Spata7
Hspa2
Usp12
2010300C02Rik
Rrp8
Larp7
E030003E18Rik
Pnkd
Pnmal2
Fgfr2
Mkrn1
Cinp
Triobp
Tsen34
Rnasen
Stoml2
Hk2
Gm6753
Angptl7
Iqsec2
Fyb
Arhgef19
Cbx5
Grap
Nupr1
Gm98
9530068E07Rik
Abi3
Psmg1
Creb3
43160
Ptpn1
Isca2
Arhgap11a
Coq9
Tmem51
Jakmip3
Ddx18
Gm973
Snx20
Cap1
Fzd2
Tnfaip8
Ppap2a
Slc14a1
Ttc28
Zfyve9
Mfap3l
Bzrap1
Ift140
Eno2
LOC100502651
Rbm38
Zeb1
Gcnt1
1810029B16Rik
Fbxl2
Tceanc
Lmtk3
Sorbs1
Mapkapk3
Zkscan5
Fdft1
Cntn4
Fundc1
Kdm1b
Med8
Mettl7a1
Psmb3
43350
Golm1
Klhdc4
Gipc1
Med14
Rhoh
Palm
Rbm9
Myh9
Tead1
Gcn1l1
Brpf3
Il21r
Tmem198
Prpf40a
Pcdhga3
Limch1
Cyth1
Trnt1
Hist1h4i
C230081A13Rik
Oaf
Cntnap5b
Sart1
Gng2
Ppp2r5c
Bnip3l
Podxl2
Ysk4
1700021F05Rik
Tulp4
Ttc23
Wls
Maml3
Trappc4
Bace1
Ddx27
2810004N23Rik
Fmo1
Osbp2
Tgfbr2
Gm5607
Arhgef17
Cml1
Eftud2
Dennd2a
Mrc1
Wdr78
Slc1a4
Nfib
Fli1
Rnaseh2c
Fat4
Kpna6
D330023K18Rik
Phc1
Arcn1
Src
Clec2l
Pex14
Notch4
Ccdc85c
Naip2
Hook3
Dusp27
Efemp1
Trib1
Mphosph6
Atmin
Tmem50a
Arhgap30
Srsf11
Unc119b
Ncoa6
Arfip1
Pcdhga7
AU040320
Ankib1
Tlr7
Rin1
Heatr5b
Rhoq
Pclo
Bai1
Ctu1
Gm973
Gipc1
Wnk3-ps
Dopey1
P2ry12
Clic6
Tmem201
Spry4
Prcp
D3Ertd254e
Cdkn2c
Rpp21
Otud6b
Ccr6
Fhod3
Dnajc7
Cyp7b1
Pdzd2
Flna
Bcl9l
Slc35e4
Dgkd
Ptger1
Ifit3
Atf5
Trib2
LOC100502915
LOC100502943
Klhdc8a
Slc22a6
Spsb4
Sox6
Notch2
Mzt2
Ddx41
Slc25a19
Cxx1c
Chst7
Gnl2
Zfand2a
Trim23
Cdk19
Gda
Ryr2
Sod3
Slc39a11
Bscl2
Tlr2
Fam184a
Clock
Ptgs1
Ppm1d
Cspg4
Bahcc1
Bcor
Zbtb41
Dchs1
Kif13b
Aak1
Pla2g4b
Plk2
Rif1
Sphkap
Dennd2a
Pter
43346
2010109K11Rik
Kif26b
Rnf150
Magel2
Fntb
Lemd3
Galt
Ermap
Dek
Aff1
Plcd4
Fadd
Fbf1
LOC100503091
Gm71
Steap3
Egln1
Acsl3
Drg1
Trpc3
B230378P21Rik
Adora3
Ttyh3
Ndufa9
Pclo
Setd2
Erbb2
Tmem132b
Pcnp
Scn3b
Spnb4
Kcns3
LOC100504032
Rnf213
Swap70
Dcxr
Prorsd1
Nln
Sdccag1
Susd3
Tmem57
Tlr12
Golga3
Fam59b
Tubb2b
Zfp36l1
Tubb2c
Dusp27
Pnpla2
Ucp3
Pdcl3
2310044G17Rik
Zfp330
Atp6v1d
9930111J21Rik1
Golgb1
Nhsl2
Renbp
Blzf1
Hif1an
Tnc
Casp6
Cplx3
Golga4
Safb2
Samd4
Nrxn2
Lrrc33
Nipal3
Dctn3
Psmb10
Zfp180
Pygo1
Ppp1r15a
BC003331
Foxo3
Naip2
Golga4
Gm5113
3110099E03Rik
Rpl7l1
Plxnb3
Vdac3
Tmem141
Csrnp3
Rbm24
Sox21
Gm10638
2010002M12Rik
Rnf181
Gnpat
A730036I17Rik
Hspb8
Cluap1
Camk4
Swap70
43354
1110014N23Rik
LOC100504545
Pip5k1c
Dcaf12
Syt7
Tspan31
A930004D18Rik
Spock1
Extl3
Zfp628
Ddx19b
3222401L13Rik
Klhdc8b
1700003E16Rik
Setbp1
Ms4a6d
Zfp664
Axin1
Sh3bp5
Gm10574
Gab2
Axin1
9330020H09Rik
Uprt
Tlr9
Dnase2a
Ap3d1
Tceb3
Zfp831
Zer1
Myh9
Fam50a
Angel2
Olig1
Tgfbr1
Acin1
Gmfg
Pdzd4
Zfp598
Htr1a
Zcchc2
Mat2b
Gpr19
Cul9
Ppp1cc
Rgs1
Eif5
Zfp771
Cnih3
Evc2
Arid5a
Rab20
Sart1
Tpm4
Tppp3
Cand2
Tcf7l2
Umps
Ubqln2
Morc2b
LOC100503306
Esco1
Rgs3
Chd5
Ndufv3
Chrdl1
Osbpl2
Fuca1
Metap2
Eif4g3
Sox6
Gm608
Frmd4a
Zfp105
Egln2
Sox13
Zdhhc20
6230409E13Rik
Atp2b3
Zfp574
Hdgf
Leng1
Gprasp2
Rnf40
Gm9786
Csnk2a1
Syf2
Kcnk2
Cntn2
Fads6
Slc22a23
C1qc
Hecw1
Crebl2
5930412G12Rik
Fam86
Sox12
Akap8
Zeb1
Med1
LOC100503092
Cdc42ep1
Zfp68
Gtf2h5
Mvk
Zfp651
Srgap2
Rassf5
Hirip3
Ncald
Myo9a
Slc9a1
Odz2
Asb1
Sez6l
Gpr84
Ctss
Tsr2
Arhgap31
C1qa
Ctss
Gigyf2
Selplg
Sorbs2
Rp2h
2610021A01Rik
Mpeg1
Kcnc1
Eif2ak1
C1qc
Eid1
Atrn
LOC100503883
Scn4b
Gpm6b
C1qb
Clec5a
B230217C12Rik
Rdx
Omp
C1qb
C1qa
Pex16
C1qa
Spag9
Surf6
LOC100503883
Gigyf2
Mpeg1
Slc2a5
Slc15a3
Sox21
Rdx
Cnksr2
C1qa
P2ry12
Cx3cr1
Pld4
Gm10790
C1qc
E030003E18Rik
Luzp2
Rnase4
Olfml3
Lphn1
Snn
Tnfrsf13b
Myom3
Mpst
LOC100502965
Chga
Gdf11
Nckap1l
Il6ra
Cd180
P2ry12
Pbrm1
Cx3cr1
Sparcl1
Arhgap30
Itgb5
Rab11b
Aif1
Apoe
Havcr2
Cyth4
Tmem119
Ttyh1
Cd14
Wnt7a
6330578E17Rik
Dpy19l1
Ccdc88b
A2ld1
Extl3
Commd1
Pcdhgb7
Nfam1
Fyb
Paqr6
Tnfaip8l2
Sipa1
Dmp1
Itgb5
P2ry13
Slc2a5
Lyn
Arhgdib
Klhdc7a
Irf8
P2ry13
Sash3
Lcp1
Mtap7
Cyth4
Apoe
Arl11
Dbx2
Cd33
Iqcg
Dusp27
Cd180
Cdh19
Kcnj16
Abca9
Zzef1
Slc25a34
Tifab
Neurl3
Gpr34
Fam111a
Lair1
Abi3
Sdc4
Apc2
Tlr7
Tlr13
Abca9
Slc11a1
Gna15
LOC100503569
Keap1
Gnl2
Cyth4
Ikzf1
Akap1
Irf5
Agt
Apc2
Sall1
5430427O19Rik
Apc2
Slco2b1
Cyp2j9
Fads1
S100a1
Kcnj16
Atp1a2
C1qb
Pik3cg
Ccr6
LOC100502751
Fads2
Gstm1
Klhdc7a
Ccr5
Fermt2
Inpp5d
Pnpla8
C3ar1
0610040J01Rik
Kcnk6
Zbtb12
Htra1
Samsn1
Tnfrsf19
Tifab
BC013712
Klhdc7a
Rfx4
Mlc1
Dmp1
Extl3
Acsbg1
Plxnb1
1300010F03Rik
Lix1
S100b
Hmha1
Apc2
Mlc1
Proca1
Cyp4f14
Eif3a
AA387883
Clu
Slc13a5
Adora3
1500009C09Rik
4632428N05Rik
Il6ra
Slc2a5
Bmf
Camsap1l1
Ntsr2
Rhoh
Slc1a2
Sparcl1
Apln
2310014H01Rik
Slc1a3
Klhdc7a
Olfml1
LOC100503099
Gpr56
Swap70
Nrarp
Bcan
Kcnj10
Slc1a3
Nlrp3
1200009O22Rik
Paqr8
2900052N01Rik
4631416L12Rik
S100a1
Kcne1l
Slc25a34
Alox5ap
Fgd6
Paqr8
Dapp1
Fam107a
LOC100504681
Vamp8
Npc2
Sdc4
Sp6
Comt1
Slc1a3
Armcx2
LOC100503114
Ctsd
Rab3il1
Paqr8
Ptafr
Ppp1r3c
Epb4.1l2
Pde3b
Armcx2
Pbxip1
Tssc4
Gpr183
2900052N01Rik
Klhl6
Clu
Akap11
Kirrel2
Zfhx3
Sfxn5
Sykb
Slc1a3
Tnfrsf1b
Cfh
Nwd1
Kcnj10
Dio2
Gpc5
Kcnj14
Tubb2b
Heyl
Fgf1
Psd2
Glul
Rab3il1
Abhd3
Agt
Icam1
Tst
Nwd1
Sfrp1
Cpt1a
Akap13
Lrrc8a
Ysk4
Plekho2
Kcnj10
Glul
Ppp1r3c
Pax6
Entpd1
Sla
Abi1
Slc1a2
Rps6ka1
Tlcd1
Metrn
Ccdc25
Fam111a
AI848258
Clic1
Sfrp5
Inpp4a
Emx2
Asrgl1
Lynx1
S100b
Sall3
Itpripl1
Tnfrsf19
Fgd2
Mras
Ccdc18
2900052N01Rik
Slc1a2
Nlrx1
Lrp4
Btbd17
Rrbp1
Tlr4
Pard3b
Akap11
S100b
Scd2
Pcdhgc3
Tub
Aco2
Pcdhgc3
Tub
Hist1h2ac
Fgfr3
Plxnb2
1700001L05Rik
Golm1
Plekho2
Slc40a1
Ttyh1
LOC100504191
Ppara
1700017B05Rik
Gpd2
Csrp1
Zfp853
Akap1
Itgb8
Appl2
Espn
LOC100503386
Agt
Cfh
Nwd1
Rftn2
Ppara
Nlrx1
Sash1
Il16
Shank1
Dio2
Nlrx1
Slc1a3
Acads
Ctso
Dio2
Eps8
Pcdhgc3
Rcsd1
Zfp521
Ston2
Gprc5b
LOC100503043
Zfp866
Rftn2
Rybp
Tgm2
Exd2
Mertk
Tor1aip1
Plekho2
Cmklr1
C230030N03Rik
Sox21
Tubb2b
1700084C01Rik
Akna
Ppp1r3g
Nat1
D630003M21Rik
Rab31
Dbx2
Plxnb1
Akap11
Exd2
Pbxip1
Grin2c
Tspan12
Ptprf
Fam59b
Rybp
Ucp3
Akap1
Sash1
Akap11
Clu
Bcan
Gm13111
Pfn4
Tnfaip8
Nfe2l2
Mmd2
Acsl6
Dnase2a
Abhd15
Glul
Gbgt1
Cpt1a
Mmd2
Tmem51
Ptprz1
Arpc1b
Mtss1l
Bcan
Tgfbr2
Nudc
Acot11
Fgfr3
Exd2
Myo6
Fyco1
Ank2
Igbp1
Sykb
Psd2
Scand1
Eif3a
Parp9
Nfe2l2
Snx20
Rgs10
Kctd14
Tmem229a
C030006K11Rik
Sall1
Tlr4
Lgi4
S1pr1
Hk2
Vamp8
Notch2
C230030N03Rik
Gnao1
Gm13111
Kif5c
Gabrg1
Cml1
Erlin2
Wasf2
As3mt
E130114P18Rik
Gprc5b
Chdh
Slc39a12
Mtss1l
Prkd3
Zfhx3
LOC100503043
Il16
Kif1b
Gsg1l
[truncated: 2,469 more rows]

## Sheet: FMRP CLIP data (known mRNA targ
AAK1
AATK
ABCA2
ABCA3
ABCG1
ABR
ACCN1
ACLY
ACO2
ACTB
ADAP1
ADARB1
ADCY1
ADCY5
ADD1
ADNP
ADRBK1
AFF3
AFF4
AGAP1
AGAP2
AGAP3
AGPAT3
AGRN
AGTPBP1
AHDC1
AKAP6
AKAP9
AKT3
ALDOA
ALDOC
ALS2
AMPH
ANAPC1
ANK1
ANK2
ANK3
ANKRD11
ANKRD17
ANKRD52
AP1B1
AP2A1
AP2A2
AP2B1
AP3D1
APBA1
APBB1
APC
APC2
APLP1
APOE
APP
ARAP2
ARF3
ARFGEF1
ARHGAP20
ARHGAP21
ARHGAP23
ARHGAP32
ARHGAP33
ARHGEF11
ARHGEF12
ARHGEF17
ARHGEF2
ARHGEF4
ARHGEF7
ARID1A
ARID1B
ARID2
ARNT2
ARPP21
ARRB1
ARVCF
ASH1L
ATF7IP
ATG2A
ATG2B
ATG9A
ATMIN
ATN1
ATP13A2
ATP1A1
ATP1A2
ATP1A3
ATP1B1
ATP2A2
ATP2B2
ATP2B4
ATP5A1
ATP5B
ATP6V0A1
ATP6V0D1
ATP6V1B2
ATP9A
ATXN1
AUTS2
B3GAT1
BAI1
BAI2
BAP1
BAT2
BAT2L1
BAT2L2
BAT3
BAZ2A
BCAN
BCL9L
BCR
BIRC6
BMPR2
BPTF
BRD4
BRSK1
BRSK2
BSN
BZRAP1
C11ORF41
C14ORF4
C19ORF26
C20ORF117
C20ORF12
C2CD2L
CABIN1
CACNA1A
CACNA1B
CACNA1E
CACNA1G
CACNA1I
CACNB1
CACNB3
CADPS
CALM1
CALM3
CAMK2A
CAMK2B
CAMK2N1
CAMKK2
CAMSAP1
CAMSAP1L1
CAMTA1
CAMTA2
CAND1
CASKIN1
CBX6
CBX6-NPTXR
CDC42BPA
CDC42BPB
CDK16
CDK17
CDK5R1
CDK5R2
CDKL5
CELF5
CELSR2
CELSR3
CHD3
CHD4
CHD5
CHD6
CHD8
CHN1
CHN2
CHST2
CIC
CIT
CKAP5
CKB
CLASP1
CLASP2
CLCN3
CLEC16A
CLIP3
CLSTN1
CLTC
CNP
COBL
COPG
CPE
CPLX1
CPLX2
CPT1C
CREBBP
CRMP1
CRTC1
CTBP1
CTNNB1
CTNND2
CUL9
CUX1
CUX2
CYFIP2
DAB2IP
DAGLA
DAPK1
DBC1
DCAF6
DCLK1
DCTN1
DDN
DDX24
DENND5A
DGCR2
DGKZ
DHX30
DICER1
DIDO1
DIP2A
DIP2B
DIP2C
DIRAS2
DISP2
DLC1
DLG2
DLG4
DLG5
DLGAP1
DLGAP2
DLGAP3
DLGAP4
DMWD
DMXL2
DNAJC6
DNM1
DOCK3
DOCK4
DOCK9
DOPEY1
DOPEY2
DOT1L
DPP8
DPYSL2
DSCAM
DSCAML1
DST
DTNA
DTX1
DUSP8
DYNC1H1
EEF1A2
EEF2
EGR1
EHMT1
EHMT2
EIF2C1
EIF2C2
EIF4G1
EIF4G2
EIF4G3
ELFN2
ELMO2
EML2
ENC1
EP300
EP400
EPB41L1
EPB49
EPHA4
EPN1
EXTL3
FAM115A
FAM120A
FAM160A2
FAM171B
FAM179B
FAM190B
FAM21A
FAM5B
FAM65A
FAM91A1
FASN
FAT1
FAT2
FAT3
FAT4
FBXL16
FBXL19
FBXO41
FCHO1
FKBP8
FOXK2
FOXO3
FRMPD4
FRY
FSCN1
FYN
GABBR1
GABBR2
GARNL3
GAS7
GBF1
GCN1L1
GIT1
GLUL
GM996
GNAL
GNAO1
GNAS
GNAZ
GNB1
GPAM
GPM6A
GPR158
GPR162
GPRIN1
GRAMD1B
GRIK3
GRIK5
GRIN1
GRIN2A
GRIN2B
GRLF1
GRM4
GRM5
GSK3B
GTF3C1
GTF3C2
HCFC1
HCN2
HDAC4
HDAC5
HDLBP
HEATR5B
HERC1
HERC2
HIPK1
HIPK2
HIPK3
HIVEP1
HIVEP2
HIVEP3
HK1
HMGXB3
HNRNPUL1
HSP90AB1
HTT
HUWE1
IDS
IGSF9B
INPP4A
INTS1
IPO13
IPO4
IPO5
IQSEC2
IQSEC3
IRS2
ITPR1
ITSN1
JAK1
JPH3
JPH4
KALRN
KCNA2
KCNB1
KCNC3
KCND2
KCNH1
KCNH3
KCNH7
KCNMA1
KCNQ2
KCNQ3
KCNT1
KDM4B
KDM5C
KDM6B
KIAA0090
KIAA0100
KIAA0226
KIAA0284
KIAA0317
KIAA0430
KIAA0664
KIAA0802
KIAA0913
KIAA0947
KIAA1045
KIAA1109
KIAA1244
KIAA1688
KIAA2018
KIF1A
KIF1B
KIF21A
KIF21B
KIF3C
KIF5A
KIF5C
KIFC2
KLC1
KLHL22
KNDC1
LARGE
LARS2
LHFPL4
LINGO1
LLGL1
LMTK2
LMTK3
LPHN1
LPHN3
LPIN2
LPPR4
LRP1
LRP3
LRP8
LRRC41
LRRC4B
LRRC68
LRRC7
LRRC8B
LRRN2
LYNX1
MACF1
MADD
MAGED1
MAGI2
MAN2A2
MAP1A
MAP1B
MAP2
MAP3K12
MAP4
MAP4K4
MAP7D1
MAPK1
MAPK4
MAPK8IP1
MAPK8IP3
MAPKBP1
MAST1
MAST2
MAST4
MAZ
MBD5
MBP
MED13
MED13L
MED14
MED16
MEF2D
MFHAS1
MGAT5B
MIB1
MICAL2
MINK1
MKL2
MLL
MLL2
MLL3
MLL5
MMP24
MON2
MPRIP
MTMR4
MTOR
MTSS1L
MYCBP2
MYH10
MYO10
MYO16
MYO18A
MYO5A
MYST3
MYT1L
NACAD
NAT8L
NAV1
NAV2
NAV3
NBEA
NCAM1
NCAN
NCDN
NCKAP1
NCOA1
NCOA2
NCOA6
NCOR1
NCOR2
NCS1
NDRG2
NDRG4
NDST1
NEDD4
NELF
NEURL
NEURL4
NF1
NFIC
NFIX
NGEF
NHSL1
NISCH
NLGN2
NLGN3
NOMO1
NPAS2
NPTXR
NR2F1
NRGN
NRIP1
NRXN1
NRXN2
NRXN3
NSD1
NSF
NTRK2
NTRK3
NUP98
NWD1
ODZ2
ODZ3
ODZ4
OGDH
OLFM1
OXR1
PACS1
PACS2
PAK6
PCDH1
PCDH10
PCDH7
PCDH9
PCDHA4
PCDHAC2
PCDHGA12
PCDHGC3
PCLO
PCNX
PCNXL2
PCNXL3
PDE2A
PDE4B
PDE4DIP
PDE8B
PDS5B
PDZD2
PDZD8
PEG3
PER1
PFKM
PGM2L1
PHACTR1
PHF12
PHF20
PHLDB1
PHYHIP
PI4KA
PIGQ
PIKFYVE
PINK1
PIP5K1C
PITPNM1
PITPNM2
PJA2
PKD1
PKP4
PLCB1
PLCH2
PLD3
PLEC
PLP1
PLXNA1
PLXNA2
PLXNA4
PLXNB1
PLXND1
POLR2A
PPARGC1A
PPFIA3
PPM1E
PPP1R9B
PPP2R1A
PPP2R2C
PPP2R5B
PPP3CA
PREX1
PREX2
PRICKLE2
PRKACB
PRKCB
PRKCE
PRKCG
PROSAPIP1
PRPF8
PRR12
PSAP
PSD
PTCH1
PTEN
PTK2
PTK2B
PTPN11
PTPN5
PTPRD
PTPRF
PTPRG
PTPRJ
PTPRN2
PTPRS
PTPRT
PUM1
PUM2
QKI
R3HDM1
R3HDM2
RALGAPA1
RALGAPB
RALGDS
RAP1GAP
RAP1GAP2
RAPGEF1
RAPGEF2
RAPGEF4
RAPGEFL1
RASGRF1
RASGRP1
RC3H1
RC3H2
RELN
RERE
REV3L
RGS7BP
RHOB
RHOBTB2
RICH2
RIMBP2
RPH3A
RPRD2
RPTOR
RTN1
RTN3
RTN4
RTN4R
RUSC1
RUSC2
RYR2
SALL2
SAMD4B
SAP130
SAPS1
SAPS2
SASH1
SBF1
SCAF1
SCAP
SCD2
SCN2A
SCN8A
SEC14L1
SEC16A
SEC23A
SECISBP2L
SEPT3
SEPT5
SETD5
SETX
SEZ6L2
SGIP1
SGSM2
SH3BP4
SHANK1
SHANK2
SHANK3
SIPA1L1
SIPA1L2
SIPA1L3
SKI
SLC12A5
SLC12A6
SLC17A7
SLC1A2
SLC22A17
SLC24A2
SLC25A23
SLC4A3
SLC4A4
SLC4A8
SLC6A1
SLC6A17
SLC8A1
SLC8A2
SLITRK5
SMARCA2
SMARCA4
SMARCC2
SMG1
SMPD3
SNAP25
SNAP91
SNPH
SOBP
SON
SORBS2
SORL1
SORT1
SPAG9
SPARCL1
SPEG
SPEN
SPHKAP
SPIRE1
SPRED1
SPRN
SPTAN1
SPTB
SPTBN1
SPTBN2
SRCIN1
SREBF2
SRGAP3
SRRM2
STK25
STOX2
STRN4
STXBP1
STXBP5
SUPT6H
SV2A
SV2B
SYMPK
SYN1
SYNE1
SYNGAP1
SYNGR1
SYNJ1
SYNPO
SYT1
SYT7
TANC2
TAOK1
TAOK2
TBC1D9
TBC1D9B
TCF20
TCF25
TCF4
TEF
THRA
TIAM1
TLE3
TLN2
TMEM132A
TMEM151A
TMEM151B
TMEM63B
TMEM8B
TMOD2
TNIK
TNK2
TNKS
TNPO2
TNRC18
TNRC6B
TNS3
TPPP
TRAK1
TRAK2
TRAPPC10
TRIL
TRIM2
TRIM3
TRIM32
TRIM37
TRIM9
TRIO
TRIP12
TRO
TRPC4AP
TRPM3
TRRAP
TSC2
TSC22D1
TSHZ1
TSPAN7
TSPYL4
TTBK1
TTBK2
TTC3
TTC7B
TTLL7
TTYH1
TTYH3
TUBB3
TUBB4
TULP4
UBA1
UBAP2L
UBE2O
UBE3B
UBE3C
UBQLN1
UBQLN2
UBR3
UBR5
UHRF1BP1L
ULK1
ULK2
UNC13A
UNC13C
UNC5A
UQCRC1
USP22
USP32
USP34
USP5
USP9X
VAMP2
VPS13D
VPS41
WASF1
WDFY3
WDR13
WDR6
WNK1
WNK2
WWC1
XPO6
XPO7
YWHAG
ZC3H4
ZC3H7B
ZCCHC14
ZEB2
ZER1
ZFHX2
ZFP106
ZFR
ZFYVE1
ZHX3
ZMIZ1
ZMIZ2
ZNF238
ZNF365
ZNF462
ZNF521
ZNF536
ZNF704
ZNF827
ZNFX1
ZYG11B

## Sheet: YTHDF1 CLIP data (known mRNA ta
Aatk
Abcg4
Abhd12
Abr
Ackr1
Acox1
Acp2
Acsl3
Actb
Actr1b
Actr2
Adam11
Adam22
Adarb1
Adcy1
Adcy2
Adcy9
Add1
Adgrb2
Adgrb3
Adgrl1
Adnp
Adora1
Adra1d
Aftph
Agap2
Agl
Agpat3
Agtpbp1
Ahcyl1
Ak3
Ak5
Akap11
Aldoa
Alg2
Amer2
Ank2
Ankrd11
Ankrd17
Ano3
Anxa6
Ap2a1
Ap2b1
Ap3m2
Aplp1
Aplp2
Apoe
App
Arel1
Arf3
Arhgap12
Arhgap21
Arhgap33
Arhgap35
Arhgap39
Arhgap44
Arhgdia
Arid1a
Arl4c
Arl6ip1
Arnt2
Asic2
Asph
Asphd2
Atcay
Atf6
Atg16l1
Atg9a
Atn1
Atp1a1
Atp1a2
Atp1a3
Atp1b1
Atp1b2
Atp1b3
Atp2a2
Atp2b1
Atp2b2
Atp2b4
Atp5b
Atp5g1
Atp5g2
Atp5j
Atp6v0c
Atp6v0d1
Atp6v1e1
Atp8a1
Atp9a
Atxn7l3
Azin1
B230208H11Rik
B4galt2
B4galt6
BC005537
Bag4
Basp1
Bcl11b
Bfsp1
Bmpr2
Bri3bp
Brinp1
Brsk1
Bsn
Btbd1
C1qc
C1ql3
C2cd2l
C2cd5
C77080
Cacna1e
Cadm3
Cadps
Calm1
Calm2
Calm3
Calr
Caly
Camk1d
Camk2a
Camk2b
Camk2n1
Camta1
Camta2
Cand1
Cant1
Capns1
Capza2
Cbarp
Cbfa2t3
Cbs
Cbx5
Cbx6
Cck
Ccni
Ccnl1
Cct5
Cd200
Cd44
Cd81
Cd99l2
Cdc42
Cdc42ep4
Cdh11
Cdh8
Cdk14
Cdk5r1
Cdk8
Cdkl5
Cds2
Celf2
Celf4
Celf5
Celsr2
Cenpb
Cep350
Cfap53
Cfl1
Chchd4
Chmp1a
Chn1
Chrm1
Chrm3
Chst1
Chst15
Chst2
Cisd2
Ckb
Clasp2
Clcn3
Clcn4
Clcn6
Clec4a2
Clptm1
Clstn1
Clstn3
Cltb
Cltc
Cmss1
Cmtm4
Cnih2
Cnksr2
Cnot10
Cnpy3
Cnr1
Cntn4
Coa5
Col6a6
Coro2b
Cox6b1
Cpe
Cplx1
Cplx2
Creb5
Crebzf
Creg2
Crtc1
Crym
Csnk1d
Cst3
Ctbp1
Ctnna2
Ctsd
Cttnbp2
Ctxn1
Cx3cl1
Cyfip2
Cyp46a1
Cyp7b1
D17Wsu92e
D430019H16Rik
D430041D05Rik
D630045J12Rik
Dad1
Dagla
Dbi
Dbn1
Dclk2
Ddit4
Ddn
Ddx17
Ddx5
Ddx6
Degs1
Dennd5a
Dennd5b
Dennd6b
Derl1
Dexi
Dgcr2
Dgke
Dgkg
Dgki
Dgkz
Diaph1
Diras1
Diras2
Dixdc1
Dkk3
Dlg2
Dmxl2
Dnajc18
Dnm1
Dnm3
Dpysl2
Dpysl5
Dsn1
Dtx1
Dtx3
Dusp11
Dynll2
Eef1a1
Eef1a2
Efhd2
Efnb3
Efr3b
Ei24
Eid1
Eif4g2
Eif4h
Eif5a
Elk1
Emc10
Enah
Endod1
Eno2
Epas1
Epb41l1
Epdr1
Epha3
Epha4
Epha5
Epha6
Erg28
Eva1a
Ewsr1
Exoc6b
Extl1
Extl3
Faah
Fads1
Faim2
Fam107a
Fam120a
Fam131b
Fam155a
Fam163b
Fam168b
Fam171a2
Fam173a
Fam19a2
Fam20b
Fam49b
Fat3
Fbxl16
Fbxl3
Fbxo31
Fbxw2
Fcgr4
Fem1b
Fgd4
Fgf13
Fibcd1
Fjx1
Fkbp1a
Fkrp
Flot2
Fnbp1
Fndc5
Foxg1
Frrs1l
Frs2
Fth1
Ftx
Fxyd1
G3bp2
Gabarapl1
Gabbr1
Gabbr2
Gabra1
Gabra2
Gabrb3
Gabrg2
Gal3st3
Gapvd1
Garem1
Gas2l1
Gatm
Gda
Gfod1
Gjb6
Glg1
Glrb
Gls
Glul
Glyr1
Gm17066
Gm20594
Gm2115
Gm22109
Gm22291
Gm23284
Gm25018
Gm25212
Gm26391
Gm996
Gna11
Gnai1
Gnai2
Gnao1
Gnaq
Gnb1
Gng3
Gng7
Gnl3l
Got1
Got2
Gpat4
Gpatch8
Gpbp1
Gphn
Gpm6a
Gpm6b
Gpr137
Gpr162
Gpr22
Gpr37
Gpr37l1
Gpr85
Gprc5b
Gprin1
Gramd1a
Grb2
Greb1
Gria1
Gria2
Grik5
Grin1
Grin2a
Grin2b
Grina
Grk3
Grm2
Gstm1
Gtf2a1
Hap1
Hdac5
Hexb
Hid1
Hipk1
Hipk3
Hivep2
Hk1
Hnrnpa0
Hnrnpdl
Hnrnph1
Hnrnpu
Hopx
Hpca
Hpcal4
Hrh3
Hsp90ab1
Hspa9
Hyou1
Ica1
Ids
Ier5
Ikzf3
Il1rapl1
Il31ra
Il34
Impad1
Ipo9
Iqsec1
Iqsec3
Irs2
Isca1
Islr2
Ist1
Itm2b
Itm2c
Jph4
Jpt1
Jun
Kansl1
Kat7
Kcna1
Kcnab2
Kcnb1
Kcnip1
Kcnj4
Kcnj6
Kcnma1
Kcnmb4
Kcnq2
Kcnq3
Kcnv1
Kctd3
Kdelr1
Kdm2a
Khsrp
Kif1a
Kif1b
Kif5a
Kif5b
Kif5c
Klc1
Klf13
Klhdc3
Klhl32
Kmt2d
Kpna4
Ksr1
Lamp2
Lancl1
Large1
Lars2
Leprotl1
Lhfpl1
Lhfpl4
Lhx2
Lingo1
Lman2l
Lmtk3
Lnpep
Lockd
Lrch3
Lrfn3
Lrp12
Lrp3
Lrrc4
Lrrc4c
Lynx1
Lypd1
Lypla2
Lzts3
Macf1
Maged1
Malat1
Man1a2
Man2a2
Map1a
Map1b
Map2
Map2k1
Map2k4
Map3k9
Map6d1
Map7d1
Mapk10
Mapk1ip1l
Mapk8ip1
Mapk8ip2
Mapk8ip3
43165
Marcks
Mas1
Mast2
Mast3
Maz
Mbip
Mboat7
Mbtps2
Mdga1
Mdh1
Mdm2
Mecp2
Med13l
Meg3
Megf8
Megf9
Mettl14
Mex3c
Mfge8
Mfn2
Mfsd14a
Mgea5
Mgll
Mir124a-1hg
Mir128-1
Mir128-2
Mir148a
Mir155hg
Mir21a
Mir222
Mir29a
Mir6236
Mir6240
Mir7-1
Mirlet7a-1
Mirlet7a-2
Mirlet7b
Mirlet7c-1
Mirlet7d
Mirlet7f-1
Mirlet7g
Mirlet7i
Mlc1
Mlf2
Mllt11
Mmd2
Mov10l1
Mrpl41
Msmo1
Mt2
Mtpn
Mtss1l
Myl6
Naa40
Napb
Ncald
Ncam1
Ncan
Ncapd2
Ncdn
Nckap1
Ncl
Ncoa6
Ncor2
Ncs1
Ncstn
Ndrg2
Ndrg3
Ndrg4
Ndst1
Ndufa4
Nell2
Neto1
Neurod2
Nf2
Nfasc
Nfe2l1
Nfib
Nfix
Nhs
Nipa1
Nipal3
Nisch
Nlgn1
Nlgn2
Nmnat2
Nnat
Nol4
Nol6
Nos1ap
Nova1
Nova2
Npcd
Npffr2
Nptx1
Nptxr
Nr2f1
Nr2f2
Nrep
Nrgn
Nrn1
Nrsn1
Nrxn1
Nrxn2
Nsf
Nsg1
Nsg2
Ntrk2
Ntrk3
Nudc
Nudcd3
Nudt3
Ogfrl1
Ogt
Olfm1
Omg
Opcml
Optn
Orai2
Os9
Pabpc1
Pabpn1
Pacsin1
Pafah1b1
Paqr4
Pbx1
Pcdh1
Pcdh10
Pcdh20
Pcdha6
Pcdhga9
Pcdhgb4
Pcgf6
Pclo
Pcnp
Pcnx
Pcnx3
Pcp4l1
Pdcd6
Pde1a
Pdlim7
Pdpk1
Pdxk
Pdzd8
Pea15a
Peak1
Peg13
Peg3
Per3
Pex5l
Pfn1
Pfn2
Phf2
Phf24
Phyhip
Pi4ka
Pigq
Pik3c2a
Pik3r1
Pip4k2b
Pip4k2c
Pja2
Plbd2
Pld3
Plec
Plekhb1
Pllp
Plpp3
Plppr4
Pls3
Plxdc2
Plxna1
Plxna4
Podxl2
Polr2m
Pom121
Pou6f2
Ppia
Ppme1
Ppp1r8
Ppp1r9b
Ppp2r2a
Ppp2r2c
Ppp3ca
Ppp3cb
Ppp3r1
Prdm2
Prdm8
Prdx5
Prdx6
Prex1
Prickle2
Prkacb
Prkag2
Prkar1b
Prkca
Prkce
Prkcg
Prnp
Prrc2a
Prrc2b
Prrc2c
Prrt2
Prrt3
Psap
Psat1
Psd
Psd3
Ptch1
Ptgds
Ptk2b
Ptms
Ptn
Ptpn2
Ptprf
Ptprj
Ptprn
Ptprs
Ptprt
Ptprz1
Puf60
Purb
Qk
R3hdm4
Rab11a
Rab11b
Rab11fip5
Rab14
Rab15
Rab21
Rab3c
Rabac1
Rad50
Ralgapa1
Rap1gap2
Rap1gds1
Rasgrp1
Rbm3
Rbm39
Rbm5
Reep5
Reln
Rgl1
Rgmb
Rgs7bp
Rhob
Rhobtb2
Rhot1
Ric3
Rimbp2
Rit2
Rmrp
Rnf11
Rnf112
Rnf157
Rnf165
Rnf168
Rnf187
Rnf19a
Rnf220
Rnft2
Rnu11
Rnu12
Rock1
Rpl30
Rpl41
Rprd2
Rreb1
Rrp1
Rsph3b
Rsrc2
Rsrp1
Rtl8a
Rtl8b
Rtn1
Rtn3
Rtn4
Rtn4rl2
Rusc1
S1pr1
Sar1b
Scamp1
Scamp5
Scarb2
Scd1
Scd2
Scg3
Scn1b
Sdc4
Sec61a1
Secisbp2l
Sel1l
Selenop
Sema4f
Sema6b
43346
43348
43349
Serinc1
Serinc3
Sertm1
Setd7
Sez6l
Sez6l2
Sfxn5
Sgta
Sh2b1
Sh3glb2
Shank1
Shc2
Shisa4
Shisa6
Shisa7
Shroom2
Sigmar1
Sipa1l1
Sipa1l3
Ski
Slc12a5
Slc17a7
Slc1a1
Slc1a2
Slc1a3
Slc22a17
Slc22a23
Slc24a2
Slc25a22
Slc25a23
Slc25a3
Slc25a4
Slc25a44
Slc25a46
Slc2a3
Slc30a3
Slc35b4
Slc37a3
Slc38a3
Slc39a10
Slc39a3
Slc45a1
Slc4a8
Slc6a17
Slc8a1
Slitrk1
Slitrk3
Slitrk4
Smap1
Smarcc2
Smim13
Snap25
Snap47
Snap91
Snca
Snhg14
Snord89
Snph
Snrnp70
Snrpn
Snurf
Snx27
Sobp
Sorl1
Sox8
Sparc
Sparcl1
Spata5
Spcs2
Spire1
Spock1
Spock2
Sppl2a
Sprn
Sptan1
Sptbn1
Sptbn4
Sqstm1
Srcap
Srcin1
Srebf2
Srgap3
Srrd
Srrm1
Srrm2
Srsf11
Srsf2
Ss18
Ssbp4
Sst
St6galnac5
Stau2
Stk19
Stmn3
Stox2
Strada
Stt3b
Stum
Stx1b
Stx3
Stxbp1
Sult4a1
Sv2a
Sv2b
Svop
Syn1
Syngr1
Synj1
Synpo
Syp
Syt1
Syt11
Syt4
Tab2
Tacc1
Tagln3
Tapt1
Tbc1d24
Tbc1d9b
Tbpl1
Tcaf1
Tcf20
Tecr
Tenm2
Tex14
Tex2
Tgoln1
Thpo
Thsd4
Thy1
Timm17a
Timp2
Tm9sf3
Tmcc2
Tmco5b
Tmed7
Tmem121b
Tmem130
Tmem150c
Tmem151a
Tmem151b
Tmem184b
Tmem186
Tmem229a
Tmem246
Tmem259
Tmem30a
Tmem38b
Tmem56
Tmem59l
Tmem9b
Tmod2
Tmsb4x
Tmx4
Tnks2
Tnrc18
Tom1l2
Tomm20
Tor1aip1
Tpi1
Tpm1
Tpp1
Tprgl
Trak2
Tril
Trim46
Trim8
Trim9
Trio
Trpc4ap
Trpm3
Tsc22d3
Tspan13
Tspan3
Tspan7
Tspan9
Tspyl5
Ttbk2
Ttc14
Ttc7b
Ttyh3
Tuba1a
Tuba4a
Tubb2a
Tubb4a
Tug1
Txnl1
Ube2e2
Ube2ql1
Ubl3
Ubtf
Uggt1
Uhmk1
Ulk2
Unc13a
Uqcrq
Usp22
Vamp2
Vdac1
Vgf
Vsnl1
Vwa8
Wbp2
Wbscr17
Wdfy3
Wdr1
Wdr26
Wdr83os
Wdr92
Wfs1
Wnk2
Wsb1
Xpr1
Ywhae
Ywhag
Ywhaz
Zbtb18
Zdhhc14
Zdhhc17
Zdhhc3
Zdhhc8
Zdhhc9
Zeb2
Zer1
Zfp185
Zfp365
Zfp423
Zfp445
Zfp451
Zfp704
Zfp791
Zfp804b
Zfp91
Zfp949
Zmat3
Zyg11b

## Sheet: Common FMRP and YTHDF1 targets 
Aatk
Abr
Actb
Adarb1
Adcy1
Add1
Adnp
Agpat3
Agtpbp1
Aldoa
Ank2
Ankrd11
Ankrd17
Ap2a1
Ap2b1
Aplp1
Apoe
App
Arf3
Arhgap21
Arid1a
Arnt2
Atg9a
Atn1
Atp1a1
Atp1a2
Atp1a3
Atp1b1
Atp2a2
Atp2b2
Atp2b4
Atp5b
Atp6v0d1
Atp9a
Bmpr2
Brsk1
Bsn
C2cd2l
Cacna1e
Cadps
Calm1
Calm3
Camk2a
Camk2b
Camk2n1
Camta1
Camta2
Cand1
Cbx6
Cdk5r1
Cdkl5
Celsr2
Chn1
Chst2
Ckb
Clasp2
Clcn3
Clstn1
Cltc
Cpe
Cplx1
Cplx2
Crtc1
Ctbp1
Cyfip2
D430041D05Rik
Dagla
Ddn
Dennd5a
Dgcr2
Dgkz
Diras2
Dlg2
Dmxl2
Dnm1
Dpysl2
Dtx1
Eef1a2
Eif4g2
Epha4
Extl3
Fat3
Fbxl16
Gabbr1
Gabbr2
Glul
Gm996
Gnao1
Gnb1
Gpm6a
Gpr162
Gprin1
Grik5
Grin1
Grin2a
Grin2b
Hdac5
Hipk1
Hipk3
Hivep2
Hk1
Hsp90ab1
Ids
Iqsec3
Irs2
Jph4
Kcnb1
Kcnma1
Kcnq2
Kcnq3
Kif1a
Kif1b
Kif5a
Kif5c
Klc1
Lars2
Lhfpl4
Lingo1
Lmtk3
Lrp3
Lynx1
Macf1
Maged1
Man2a2
Mapk8ip1
Mapk8ip3
Mast2
Maz
Med13l
Ncam1
Ncan
Ncdn
Nckap1
Ncoa6
Ncor2
Ndrg2
Ndrg4
Ndst1
Nfix
Nisch
Nlgn2
Npcd
Nptxr
Nr2f1
Nrgn
Nrxn1
Nrxn2
Nsf
Ntrk2
Ntrk3
Olfm1
Pcdh1
Pcdh10
Pclo
Pcnx
Pdzd8
Peg3
Phyhip
Pi4ka
Pigq
Pja2
Pld3
Plxna1
Plxna4
Ppp1r9b
Ppp2r2c
Ppp3ca
Prickle2
Prkacb
Prkce
Psap
Psd
Ptch1
Ptk2b
Ptprf
Ptprj
Ptprs
Ptprt
Qk
Rasgrp1
Reln
Rgs7bp
Rhob
Rhobtb2
Rimbp2
Rprd2
Rtn1
Rtn3
Rtn4
Rusc1
Scd2
Sez6l2
Shank1
Sipa1l1
Sipa1l3
Ski
Slc12a5
Slc17a7
Slc1a2
Slc22a17
Slc24a2
Slc25a23
Slc4a8
Slc6a17
Slc8a1
Smarcc2
Snap25
Snap91
Snph
Sobp
Sorl1
Sparcl1
Spire1
Sprn
Srebf2
Srgap3
Srrm2
Stox2
Stxbp1
Sv2a
Sv2b
Syn1
Syngr1
Synj1
Synpo
Syt1
Tbc1d9b
Tcf20
Tmem151a
Tmem151b
Tmod2
Tnrc18
Trak2
Trim9
Trio
Trpc4ap
Trpm3
Tspan7
Ttbk2
Ttc7b
Ttyh3
Ulk2
Unc13a
Usp22
Vamp2
Wdfy3
Wnk2
Ywhag
Zeb2
Zer1
Zfp365
Zfp704
Zyg11b

## Sheet: Figure 2A
Prevalence of m6A-modified genes in SFARI genes
Syndromic genes	Non-syndromic genes
ACTB	SAMD11
ADNP	SKI
AHDC1	CASZ1
ANKRD11	MTHFR
ANKRD17	SPEN
ANKS1B	EPHB2
ARHGEF9	AGO4
ARID1A	GRIK3
ARID1B	RIMS3
ARX	NASP
ASXL3	SCP2
ATP1A3	NFIA
ATP9A	NEGR1
BCL11A	KCNA3
BRSK2	ASH1L
CACNA1A	PBX1
CACNA1C	ABL2
CAMK2A	CACNA1E
CAMK2D	DIP2C
CDH2	HNRNPF
CDK19	KCNMA1
CELF2	LZTS2
CHD2	LDB1
CHD3	SYCE1
CHD7	HRAS
CNTNAP2	TSPAN4
CREBBP	APBB1
CTR9	PDE3B
CUX2	KCNC1
DEAF1	NAV2
DLL1	CAPRIN1
DMPK	SLC1A2
DNMT3A	MAPK8IP1
DYRK1A	DAGLA
EBF3	AHNAK
EHMT1	NRXN2
EP300	KDM2A
FGF13	GUCY1A2
FMR1	DIXDC1
FOXG1	ZBTB16
FRMD5	BACE1
GABBR2	MFRP
HDAC4	GRIK4
HNRNPD	KIRREL3
HNRNPR	ARHGAP32
HNRNPU	GALNT8
HNRNPUL2	SCN8A
IQSEC2	AGAP2
IRF2BPL	KCNC2
IRX5	PAH
KANSL1	NUAK1
KAT6A	HECTD4
KCNB1	KDM2B
KCNH1	SETDB2
KDM3B	HECTD1
KIF1A	MDGA2
KIF5C	SOS2
KMT2A	VASH1
KMT2C	NRXN3
MACF1	CCDC88C
MECP2	UNC79
MED13	BCL11B
MED13L	DYNC1H1
MEIS2	CDC42BPB
NAA10	ATP10A
NACC1	ARHGAP11B
NBEA	OTUD7A
NFIB	MYO1E
NR2F1	TLE3
NSD1	NEO1
PCDH19	CD276
PHF21A	ARNT2
PJA1	NTRK3
POGZ	ST8SIA2
POLR3A	CACNA1H
PPFIA3	PKD1
PPP3CA	CASKIN1
PRR12	RBFOX1
PTEN	ABAT
PUF60	PRKCB
RAI1	CMIP
RERE	TAF1C
RPS6KA3	SLC7A5
SATB2	TRAPPC2L
SCAF4	CHMP1A
SETD1A	MINK1
SETD1B	NLGN2
SETD5	PHF12
SHANK3	RAB11FIP4
SIN3B	CACNB1
SLC6A1	PPP1R1B
SMARCC2	THRA
SON	NR1D1
SPTBN1	MAPT
SRRM2	PPP1R9B
STXBP1	CACNA1G
SYNGAP1	SLC38A10
TAF4	MIB1
TCF20	CELF4
TLK2	SETBP1
TRAF7	SMAD4
TRIM8	DCC
TRRAP	ZNF532
TSC1	PHLPP1
TSC2	TSHZ1
UBE3A	MBD3
UGGT1	KDM4B
UNC13A	LDLR
USP7	ELAVL3
USP9X	CC2D1A
WAC	BRD4
YWHAG	MYO9B
YY1	FAM98C
ZFHX3	GRIK5
ZMIZ1	CIC
ZMYND8	DMWD
ZNF462	ZC3H4
	LMTK3
	SHANK1
	U2AF2
	PXDN
	ASAP2
	KCNS3
	ADCY3
	GALNT14
	MEMO1
	NRXN1
	XPO1
	VPS54
	NPAS2
	MAP4K4
	SH3RF3
	DPP10
	SCN9A
	NCKAP1
	ZNF804A
	HECW2
	PARD3B
	NRP2
	KLF7
	RNF25
	AGAP1
	PLCB1
	MACROD2
	SLC12A5
	CDH22
	GNAS
	KCNQ2
	HMGN1
	DSCAM
	GNB1L
	TOP3B
	ADORA2A
	PRR14L
	CSNK1E
	CACNA1I
	SBF1
	NCAPH2
	CNTN4
	GRM7
	SRGAP3
	KAT2B
	TOP2B
	CTNNB1
	ZBTB47
	PLXNB1
	BSN
	CACNA2D3
	FEZF2
	CADPS
	ROBO2
	ADCY5
	RAB43
	EPHB1
	MSL2
	CHST2
	NAALADL2
	YEATS2
	DVL3
	AP2M1
	EIF4G1
	MUC4
	DLG1
	GRK4
	CRMP1
	CEP135
	G3BP2
	WDFY3
	ZNF827
	SH3RF1
	FAT1
	EXOC3
	CTNND2
	TRIO
	MAP1B
	HOMER1
	CAMK4
	SNCAIP
	MEGF10
	PCDHAC2
	DPYSL3
	GRIA1
	LARP1
	CYFIP2
	CPEB4
	TSPAN17
	UIMC1
	JARID2
	LRFN2
	LRRC1
	SENP6
	CNR1
	HACE1
	HS3ST5
	STXBP5
	SASH1
	PRKAR1B
	SLC29A4
	NXPH1
	ADCY1
	IKZF1
	GRB10
	AUTS2
	CLIP2
	GTF2I
	PCLO
	SMURF1
	ACHE
	CUX1
	NRCAM
	LRRC4
	UBE2H
	PLXNA4
	DGKI
	UBN2
	DPP6
	EN2
	DLGAP2
	CLN8
	DPYSL2
	UNC5D
	FGFR1
	FABP5
	RUNX1T1
	PTDSS1
	UBR5
	KCNQ3
	TRAPPC9
	ZNF517
	DOCK8
	PTPRD
	PAX5
	PHF2
	CDK5RAP2
	LHX2
	DNM1
	SLC27A4
	SET
	NOTCH1
	GRIN1
	CACNA1B
	SHOX
	NLGN4X
	TBL1X
	PTCHD1
	CASK
	CDK16
	USP27X
	KDM5C
	OPHN1
	HNRNPH2
	GPC4
	AFF2
	CD99L2
	SLC6A8
	DLGAP3
	HIVEP3
	USP24
	KCND3
	TRIM33
	ARHGEF2
	CHRM3
	UPF2
	AGAP5
	KAT6B
	SORCS3
	PHRF1
	SSRP1
	PC
	GRM5
	PAFAH1B2
	GRIN2B
	LEMD3
	NAV3
	DNAH10
	EP400
	APBA2
	MAP1A
	NEDD4
	TAOK2
	SRCAP
	CHD9
	TERF2
	HYDIN
	KDM6B
	MYH10
	MAPT-AS1
	KLF16
	SMARCA4
	MAST1
	MAST3
	ZNF536
	TSHZ3
	KMT2B
	LIN7B
	SCAF1
	MYT1L
	RAB11FIP5
	TBR1
	UBR3
	NKX2-2
	NINL
	DUSP15
	PREX1
	CECR2
	MYH9
	TNRC6B
	PRICKLE2
	PCDH10
	P4HA2
	PCDHA1
	PCDHA2
	PCDHA3
	PCDHA4
	PCDHA6
	PCDHA7
	PCDHA8
	PCDHA9
	PCDHA10
	PCDHA11
	PCDHA12
	PCDHA13
	PCDHAC1
	HLA-A
	HLA-B
	DST
	RIMS1
	GRID2IP
	NFE2L3
	GLI3
	DDC
	BAIAP2L1
	GIGYF1
	GPR37
	KIF13B
	EPPK1
	RFX3
	AR
	FLNA
	PLXNA3

## Sheet: Figure 3A 
m6A-modified ASD high-risk genes associated with the synaptopathology.
Ankrd11
Ankrd17
Anks1b
Arid1a
Atp1a3
Camk2a
Cdk19
Chd3
Chd7
Dnmt3a
Ehmt1
Iqsec2
Kdm3b
Kif5c
Macf1
Nacc1
Nfib
Nr2f1
Ppfia3
Prr12
Pten
Shank3
Slc6a1
Smarcc2
Tcf20
Trim8
Uggt1
Zfhx3

## Sheet: Figure 4A 
Subset of m6A-modified ASD risk genes at synapses regulated by FMRP and YTHDF1
FMRP targets (18)	YTHDF1 targets (13)
ANKRD11	ANKRD11
ANKRD17	ANKRD17
ARID1A	ARID1A
ATP1A3	ATP1A3
CAMK2A	CAMK2A
CHD3	KIF5C
EHMT1	MACF1
IQSEC2	NFIB
KIF5C	NR2F1
MACF1	SMARCC2
NR2F1	TCF20
PPFIA3	TRIM8
PRR12	UGGT1
PTEN
SHANK3
SLC6A1
SMARCC2
TCF20

## Sheet: Table 1
Table 1: m6A ASD high-risk genes associated with the synaptopathology
	Gene symbol	Gene name	SFARI gene score	Human brain development process involved	References
1	ANKRD11	Ankyrin repeat domain 11	1	Neurogenesis, Dendritic growth	Denis et al., 2024
2	ANKRD17*	Ankyrin repeat domain 17	2	Neuronal maturation	Dan et al., 2025
3	ANKS1B	Ankyrin repeat and sterile alpha motif domain containing 1B	2	Synaptogenesis, synaptic plasticity	Carbonell et al., 2019
4	ARID1A*	AT-rich interaction domain 1A	3	Neuronal proliferation and differentiation	Liu et al., 2021
5	ATP1A3	ATPase Na+/K+ transporting subunit alpha 3	2	Synaptic plasticity	Smith et al., 2021
6	CAMK2A	Calcium/calmodulin-dependent protein kinase II alpha	1	Dendritic spine organisation, synaptic plasticity	Elgersma et al., 2002
7	CDK19	Cyclin-dependent kinase 19	3	Synaptogenesis	Zarate et al., 2019
8	CHD3*	Chromodomain helicase DNA binding protein 3	1	Neuronal migration, Axon guidance	Snijders Blok et al., 2018
9	CHD7*	Chromodomain helicase DNA binding protein 7	1	Neural proliferation	Micucci et al., 2014
10	DNMT3A*	DNA (cytosine-5-)-methyltransferase 3 alpha	1	Neuronal maturation, Synaptic plasticity	Christian et al., 2020
11	EHMT1*	Euchromatic histone-lysine N-methyltransferase 1	1	Neurogenesis and neuronal maturation	Martens et al., 2016
12	IQSEC2	IQ motif and Sec7 domain 2	1	Dendritic spine and axonal growth	Shoubridge et al., 2019
13	KDM3B*	Lysine demethylase 3B	1	Neuronal maturation	An et al., 2024
14	KIF5C	Kinesin family member 5C	2	Synaptogenesis, neuronal migration	Swarnkar et al., 2021; Wang et al., 2025
15	MACF1	Microtubule actin crosslinking factor 1	3	Axon guidance and neuronal migration	Ka et al., 2014
16	NACC1	Nucleus accumbens associated 1	1	Synaptic plasticity	Deehan et al., 2014
17	NFIB*	Nuclear factor I B	2	Neurogenesis	Plachez et al., 2008
18	NR2F1	Nuclear receptor subfamily 2 group F member 1	2	Neuronal differentiation and migration	M. Bertacchi et al., 2020
19	PPFIA3	PTPRF interacting protein alpha 3	3	Synaptogenesis and vesicle release	Kittelmann et al., 2013
20	PRR12	Proline-rich 12	1	Insufficient literature	-
21	PTEN	Phosphatase and tensin homolog	1	Axon guidance, Neuronal migration	Groszer et al., 2001; Kwon et al., 2006
22	SHANK3	SH3 and multiple ankyrin repeat domains 3	1	Neuronal maturation, synaptic plasticity	Shcheglovitov A et al., 2013; Piexoto et al., 2019
23	SLC6A1	Solute carrier family 6 (neurotransmitter transporter), member 1	1	Neurotransmission	Goodspeed et al., 2020
24	SMARCC2*	SWI/SNF related, matrix associated, actin-dependent regulator of chromatin, subfamily c, member 2	1	Neuronal proliferation and differentiation	Christina et al., 2016; Oksanen et al., 2026
25	TCF20*	Transcription factor 20 (AR1)	1	Neuronal differentiation	Levy et al., 2022
26	TRIM8	Tripartite motif containing 8	3	Insufficient literature	-
27	UGGT1	UDP-glucose glycoprotein glucosyltransferase 1	3	Insufficient literature	-
28	ZFHX3*	Zinc finger homeobox 3	3	Neuronal proliferation and differentiation	Pe ́rez Baca et al., 2024
